# Supplementary material for: Tris(2,2′-bi-1H-imidazole-κ2 N 3,N 3′)­nickel(II) dinitrate N,N-dimethyl­formamide monosolvate
Source: Acta Crystallogr Sect E Struct Rep Online. 2011 Oct 22;67(Pt 11):m1589–90. doi: 10.1107/S1600536811043030 (PMC3247001; doi:10.1107/S1600536811043030)
Supplement: Supplementary file 1 [file e-67-m1589-sup1.cif]

##############################################################################
#                                                                            #
# This CIF contains the data in a paper accepted for publication in          #
# Acta Crystallographica Section E. It conforms to the requirements of       #
# Notes for Authors for Acta Crystallographica Section E, and has been       #
# peer reviewed under the auspices of the IUCr Commission on Journals.       #
#                                                                            #
# Full details of the Crystallographic Information File format               #
# are given in the paper "The Crystallographic Information File (CIF):       #
# a New Standard Archive File for Crystallography" by S. R. Hall, F. H.      #
# Allen and I. D. Brown [Acta Cryst. (1991), A47, 655-685].                  #
#                                                                            #
# The current version of the core CIF dictionary is obtainable from          #
# ftp://ftp.iucr.org/pub/cif_core.dic.                                       #
#                                                                            #
# Software is freely available for graphical display of the structure(s)     #
# in this CIF. For information consult the CIF software page                 #
# http://www.iucr.org/resources/cif/software.                                #
#                                                                            #
# This file may be used for bona fide research purposes within the           #
# scientific community so long as proper attribution is given to the journal # 
# article from which it was obtained.                                        #
#                                                                            #
##############################################################################
data_global
_audit_creation_method     SHELXL-97
_journal_date_recd_electronic     2011-10-05
_journal_date_accepted     2011-10-17
_journal_name_full     'Acta Crystallographica, Section E'
_journal_year     2011
_journal_volume     67
_journal_issue     11
_journal_page_first     m1589
_journal_page_last     m1590
_journal_paper_category     QM
_journal_coeditor_code     ZK2032
_publ_contact_author_name     'Dr. Jin Qiong-Hua'
_publ_contact_author_address
;
    Department of Chemistry
    Capital Normal  University
    Beijing 100048
    People's Republic of China
;
_publ_contact_author_email     'jinqh204@163.com'
_publ_contact_author_fax     '861068902320'
_publ_contact_author_phone     '861068903033'
_publ_section_title
;
Tris(2,2'-bi-1<i>H</i>-imidazole-\k^2^<i>N</i>^3^,<i>N</i>^3'^)nickel(II)
dinitrate <i>N</i>,<i>N</i>-dimethylformamide monosolvate
;
loop_
    _publ_author_name
    _publ_author_address
    'Qi-Ming Qiu'
;
     Department of Chemistry
     Capital Normal University
     Beijing 100048
     People's Republic of China
;
    'Wei Yang'
;   Department of Chemistry
    Capital Normal University
    Beijing 100048
    People's Republic of China
;
    'Zhong-Feng Li '
;
    Department of Chemistry
    Capital Normal University
    Beijing 100048
    People's Republic of China
;
    'Qiong-Hua Jin'
;   Department of Chemistry
    Capital Normal University
    Beijing 100048
    People's Republic of China
;
    'Cun-Lin Zhang'
;   Key Laboratory of Terahertz Optoelectronics
    Ministry of Education
    Department of Physics
    Capital Normal University
    Beijing 100048
    People's Republic of China
;
data_I
_audit_creation_method     SHELXL-97
_chemical_name_systematic
;
Tris(2,2'-bi-1<i>H</i>-imidazole-\k^2^<i>N</i>^3^,<i>N</i>^3'^)nickel(II)
dinitrate <i>N</i>,<i>N</i>-dimethylformamide monosolvate
;
_chemical_name_common     ?
_chemical_formula_moiety     'C18 H18 N12 Ni 2+, 2(N O3 -), C3 H7 N O'
_chemical_formula_sum     'C21 H25 N15 Ni O7'
_chemical_formula_iupac     '[Ni (C6 H6 N4)3] (N O3)2, C3 H7 N O'
_chemical_formula_weight     658.27
_chemical_melting_point     ?
_symmetry_cell_setting     monoclinic
_symmetry_space_group_name_H-M     'C c'
loop_
    _symmetry_equiv_pos_as_xyz
    'x, y, z'
    'x, -y, z+1/2'
    'x+1/2, y+1/2, z'
    'x+1/2, -y+1/2, z+1/2'
_cell_length_a     12.2150(11)
_cell_length_b     20.864(2)
_cell_length_c     12.1080(12)
_cell_angle_alpha     90.00
_cell_angle_beta     90.5280(10)
_cell_angle_gamma     90.00
_cell_volume     3085.6(5)
_cell_formula_units_Z     4
_cell_measurement_reflns_used     1160
_cell_measurement_theta_min     2.54
_cell_measurement_theta_max     17.311
_cell_measurement_temperature     298(2)
_exptl_crystal_description     block
_exptl_crystal_colour     purple
_exptl_crystal_size_max     0.36
_exptl_crystal_size_mid     0.19
_exptl_crystal_size_min     0.12
_exptl_crystal_density_diffrn     1.417
_exptl_crystal_density_meas     ?
_exptl_crystal_density_method     'not measured'
_exptl_crystal_F_000     1360
_exptl_absorpt_coefficient_mu     0.693
_exptl_absorpt_correction_type     multi-scan
_exptl_absorpt_process_details     '(SADABS; Bruker, 2007)'
_exptl_absorpt_correction_T_min     0.7884
_exptl_absorpt_correction_T_max     0.9214
_exptl_special_details     ?
_diffrn_ambient_temperature     298(2)
_diffrn_radiation_type     MoK\a
_diffrn_radiation_wavelength     0.71073
_diffrn_radiation_source     'fine-focus sealed tube'
_diffrn_radiation_monochromator     graphite
_diffrn_measurement_device_type     'Bruker SMART CCD area-detector'
_diffrn_measurement_method     'phi and omega scans'
_diffrn_detector_area_resol_mean     ?
_diffrn_reflns_number     7496
_diffrn_reflns_av_R_equivalents     0.1314
_diffrn_reflns_av_sigmaI/netI     0.2056
_diffrn_reflns_theta_min     2.57
_diffrn_reflns_theta_max     25.02
_diffrn_reflns_theta_full     25.02
_diffrn_measured_fraction_theta_max     0.986
_diffrn_measured_fraction_theta_full     0.986
_diffrn_reflns_limit_h_min     -14
_diffrn_reflns_limit_h_max     14
_diffrn_reflns_limit_k_min     -23
_diffrn_reflns_limit_k_max     24
_diffrn_reflns_limit_l_min     -14
_diffrn_reflns_limit_l_max     13
_diffrn_standards_number     0
_diffrn_standards_interval_count     ?
_diffrn_standards_interval_time     ?
_diffrn_standards_decay_%     ?
_refine_special_details
;
Refinement of <i>F</i>^2^ against ALL reflections. The weighted <i>R</i>-factor
<i>wR</i> and goodness of fit <i>S</i> are based on <i>F</i>^2^, conventional
<i>R</i>-factors <i>R</i> are based on <i>F</i>, with <i>F</i> set to zero for
negative <i>F</i>^2^. The threshold expression of <i>F</i>^2^ >
\s(<i>F</i>^2^) is used only for calculating <i>R</i>-factors(gt) <i>etc</i>.
and is not relevant to the choice of reflections for refinement.
<i>R</i>-factors based on <i>F</i>^2^ are statistically about twice as large
as those based on <i>F</i>, and <i>R</i>- factors based on ALL data will be
even larger.
;
_reflns_number_total     4289
_reflns_number_gt     1969
_reflns_threshold_expression     I>2sigma(I)
_refine_ls_structure_factor_coef     Fsqd
_refine_ls_matrix_type     full
_refine_ls_R_factor_all     0.1911
_refine_ls_R_factor_gt     0.1093
_refine_ls_wR_factor_gt     0.2433
_refine_ls_wR_factor_ref     0.2764
_refine_ls_goodness_of_fit_ref     1.056
_refine_ls_restrained_S_all     1.055
_refine_ls_number_reflns     4289
_refine_ls_number_parameters     437
_refine_ls_number_restraints     3
_refine_ls_hydrogen_treatment     constr
_refine_ls_weighting_scheme     calc
_refine_ls_weighting_details
         'calc w=1/[\s^2^(Fo^2^)+(0.1170P)^2^+0.0000P] where P=(Fo^2^+2Fc^2^)/3'
_atom_sites_solution_hydrogens     geom
_atom_sites_solution_primary     direct
_atom_sites_solution_secondary     difmap
_refine_ls_shift/su_max     0.001
_refine_ls_shift/su_mean     0.000
_refine_diff_density_max     0.544
_refine_diff_density_min     -0.614
_refine_ls_extinction_method     none
_refine_ls_extinction_coef     ?
_refine_ls_abs_structure_details     'Flack (1983), <b>1549 Friedel pairs</b>'
_refine_ls_abs_structure_Flack     0.00(6)
loop_
    _atom_type_symbol
    _atom_type_description
    _atom_type_scat_dispersion_real
    _atom_type_scat_dispersion_imag
    _atom_type_scat_source
    'C' 'C' 0.0033 0.0016
                         'International Tables Vol C Tables 4.2.6.8 and 6.1.1.4'
    'H' 'H' 0.0000 0.0000
                         'International Tables Vol C Tables 4.2.6.8 and 6.1.1.4'
    'N' 'N' 0.0061 0.0033
                         'International Tables Vol C Tables 4.2.6.8 and 6.1.1.4'
    'O' 'O' 0.0106 0.0060
                         'International Tables Vol C Tables 4.2.6.8 and 6.1.1.4'
    'Ni' 'Ni' 0.3393 1.1124
                         'International Tables Vol C Tables 4.2.6.8 and 6.1.1.4'
_computing_data_collection     'SMART (Bruker, 2007)'
_computing_cell_refinement     'SAINT-Plus (Bruker, 2007)'
_computing_data_reduction     'SAINT-Plus (Bruker, 2007)'
_computing_structure_solution     'SHELXS97 (Sheldrick, 2008)'
_computing_structure_refinement     'SHELXL97 (Sheldrick, 2008)'
_computing_molecular_graphics     'SHELXTL (Sheldrick, 2008)'
_computing_publication_material     'SHELXTL (Sheldrick, 2008)'
loop_
    _atom_site_type_symbol
    _atom_site_label
    _atom_site_fract_x
    _atom_site_fract_y
    _atom_site_fract_z
    _atom_site_U_iso_or_equiv
    _atom_site_adp_type
    _atom_site_calc_flag
    _atom_site_refinement_flags
    _atom_site_occupancy
    _atom_site_symmetry_multiplicity
    _atom_site_disorder_assembly
    _atom_site_disorder_group
    Ni Ni1 0.6556(2) 0.33319(8) 0.3945(2) 0.0423(5) Uani d . 1 1 . .
    N N1 0.7111(15) 0.2490(8) 0.3170(16) 0.065(5) Uani d . 1 1 . .
    N N2 0.6946(14) 0.1433(8) 0.3119(16) 0.075(5) Uani d . 1 1 . .
    H H2 0.6816 0.1045 0.3317 0.090 Uiso calc R 1 1 . .
    N N3 0.6035(15) 0.2688(8) 0.5051(14) 0.062(5) Uani d . 1 1 . .
    N N4 0.5823(19) 0.1662(7) 0.5541(19) 0.072(6) Uani d . 1 1 . .
    H H4 0.5800 0.1251 0.5481 0.086 Uiso calc R 1 1 . .
    N N5 0.5220(19) 0.3337(7) 0.2926(18) 0.068(6) Uani d . 1 1 . .
    N N6 0.3559(17) 0.3726(9) 0.2553(18) 0.085(6) Uani d . 1 1 . .
    H H6 0.2946 0.3922 0.2640 0.102 Uiso calc R 1 1 . .
    N N7 0.5692(17) 0.4055(8) 0.4700(15) 0.067(5) Uani d . 1 1 . .
    N N8 0.4052(15) 0.4534(8) 0.4806(16) 0.079(6) Uani d . 1 1 . .
    H H8 0.3384 0.4638 0.4666 0.095 Uiso calc R 1 1 . .
    N N9 0.7373(16) 0.3892(8) 0.2801(16) 0.065(5) Uani d . 1 1 . .
    N N10 0.8848(15) 0.4446(7) 0.2328(16) 0.067(5) Uani d . 1 1 . .
    H H10 0.9503 0.4596 0.2342 0.081 Uiso calc R 1 1 . .
    N N11 0.7983(16) 0.3544(8) 0.4856(16) 0.064(5) Uani d . 1 1 . .
    N N12 0.9522(14) 0.4110(8) 0.4904(17) 0.076(5) Uani d . 1 1 . .
    H H12 1.0047 0.4360 0.4712 0.091 Uiso calc R 1 1 . .
    N N13 0.161(2) 0.4854(9) 0.0305(15) 0.072(5) Uani d . 1 1 . .
    N N14 0.154(2) 0.4795(11) 0.2929(17) 0.081(6) Uani d . 1 1 . .
    N N15 0.102(8) 0.110(4) 0.383(5) 0.103(14) Uani d P 0.341(16) 1 A 1
    N N16 0.103(6) 0.237(4) 0.409(5) 0.103(14) Uani d P 0.350(17) 1 B 2
    N N17 0.266(9) 0.186(4) 0.395(7) 0.103(14) Uani d P 0.309(19) 1 C 3
    O O1 0.0657(16) 0.4662(7) 0.0412(16) 0.102(5) Uani d . 1 1 . .
    O O2 0.1804(15) 0.5453(8) 0.0304(14) 0.093(5) Uani d . 1 1 . .
    O O3 0.2365(15) 0.4472(8) 0.0272(12) 0.098(5) Uani d . 1 1 . .
    O O4 0.2461(15) 0.5046(7) 0.2861(11) 0.081(4) Uani d . 1 1 . .
    O O5 0.0835(15) 0.5192(7) 0.2951(14) 0.091(5) Uani d . 1 1 . .
    O O6 0.1376(15) 0.4256(8) 0.2796(14) 0.097(5) Uani d . 1 1 . .
    O O7 0.266(6) 0.077(3) 0.364(4) 0.104(11) Uani d P 0.341(16) 1 A 1
    O O8 -0.002(5) 0.155(3) 0.400(4) 0.104(11) Uani d P 0.350(17) 1 B 2
    O O9 0.358(5) 0.104(3) 0.352(5) 0.104(11) Uani d P 0.309(19) 1 C 3
    C C1 0.6771(18) 0.1972(8) 0.3734(19) 0.066(6) Uani d . 1 1 . .
    C C2 0.737(3) 0.1628(11) 0.212(3) 0.089(9) Uani d . 1 1 . .
    H H2B 0.7517 0.1368 0.1521 0.107 Uiso calc R 1 1 . .
    C C3 0.7530(18) 0.2277(10) 0.219(2) 0.071(6) Uani d . 1 1 . .
    H H3 0.7867 0.2530 0.1663 0.086 Uiso calc R 1 1 . .
    C C4 0.6245(18) 0.2077(10) 0.4790(18) 0.068(6) Uani d . 1 1 . .
    C C5 0.5439(16) 0.2016(10) 0.6411(19) 0.074(6) Uani d . 1 1 . .
    H H5 0.5196 0.1846 0.7075 0.089 Uiso calc R 1 1 . .
    C C6 0.5468(17) 0.2652(10) 0.6160(18) 0.074(6) Uani d . 1 1 . .
    H H6A 0.5199 0.2991 0.6577 0.089 Uiso calc R 1 1 . .
    C C7 0.446(2) 0.3781(10) 0.321(2) 0.075(7) Uani d . 1 1 . .
    C C8 0.380(2) 0.3300(10) 0.173(2) 0.088(7) Uani d . 1 1 . .
    H H8A 0.3379 0.3212 0.1104 0.106 Uiso calc R 1 1 . .
    C C9 0.479(2) 0.3029(11) 0.2000(19) 0.083(7) Uani d . 1 1 . .
    H H9 0.5120 0.2692 0.1626 0.099 Uiso calc R 1 1 . .
    C C10 0.469(2) 0.4126(10) 0.422(2) 0.073(7) Uani d . 1 1 . .
    C C11 0.469(2) 0.4745(10) 0.567(2) 0.080(7) Uani d . 1 1 . .
    H H11 0.4484 0.5041 0.6199 0.096 Uiso calc R 1 1 . .
    C C12 0.5682(19) 0.4447(9) 0.5607(19) 0.071(6) Uani d . 1 1 . .
    H H12A 0.6259 0.4501 0.6105 0.085 Uiso calc R 1 1 . .
    C C13 0.833(2) 0.4131(9) 0.317(2) 0.064(6) Uani d . 1 1 . .
    C C14 0.8125(19) 0.4477(10) 0.147(2) 0.082(6) Uani d . 1 1 . .
    H H14 0.8234 0.4689 0.0801 0.099 Uiso calc R 1 1 . .
    C C15 0.7209(19) 0.4138(9) 0.1757(19) 0.073(6) Uani d . 1 1 . .
    H H15 0.6584 0.4085 0.1324 0.088 Uiso calc R 1 1 . .
    C C16 0.8647(18) 0.3931(10) 0.427(2) 0.062(6) Uani d . 1 1 . .
    C C17 0.9403(19) 0.3817(11) 0.591(2) 0.077(7) Uani d . 1 1 . .
    H H17 0.9886 0.3849 0.6504 0.092 Uiso calc R 1 1 . .
    C C18 0.8452(18) 0.3468(9) 0.5885(19) 0.071(6) Uani d . 1 1 . .
    H H18 0.8174 0.3224 0.6461 0.086 Uiso calc R 1 1 . .
    C C19 0.176(8) 0.065(3) 0.405(7) 0.097(15) Uani d P 0.341(16) 1 A 1
    H H19 0.1619 0.0286 0.4466 0.117 Uiso calc PR 0.341(16) 1 A 1
    C C20 0.126(11) 0.178(6) 0.403(10) 0.10(2) Uani d P 0.341(16) 1 A 1
    H H20A 0.1347 0.1849 0.4811 0.143 Uiso calc PR 0.341(16) 1 A 1
    H H20B 0.0657 0.2034 0.3760 0.143 Uiso calc PR 0.341(16) 1 A 1
    H H20C 0.1914 0.1899 0.3657 0.143 Uiso calc PR 0.341(16) 1 A 1
    C C21 -0.015(7) 0.094(4) 0.373(6) 0.100(14) Uani d P 0.341(16) 1 A 1
    H H21A -0.0309 0.0804 0.2988 0.150 Uiso calc PR 0.341(16) 1 A 1
    H H21B -0.0573 0.1315 0.3897 0.150 Uiso calc PR 0.341(16) 1 A 1
    H H21C -0.0325 0.0604 0.4236 0.150 Uiso calc PR 0.341(16) 1 A 1
    C C22 0.001(7) 0.214(4) 0.413(6) 0.097(15) Uani d P 0.350(17) 1 B 2
    H H22 -0.0604 0.2396 0.4246 0.117 Uiso calc PR 0.350(17) 1 B 2
    C C23 0.195(11) 0.192(7) 0.390(9) 0.10(2) Uani d P 0.350(17) 1 B 2
    H H23A 0.1675 0.1534 0.3550 0.143 Uiso calc PR 0.350(17) 1 B 2
    H H23B 0.2286 0.1809 0.4591 0.143 Uiso calc PR 0.350(17) 1 B 2
    H H23C 0.2477 0.2116 0.3427 0.143 Uiso calc PR 0.350(17) 1 B 2
    C C24 0.135(6) 0.296(3) 0.467(6) 0.100(14) Uani d P 0.350(17) 1 B 2
    H H24A 0.0830 0.3288 0.4518 0.150 Uiso calc PR 0.350(17) 1 B 2
    H H24B 0.2063 0.3088 0.4425 0.150 Uiso calc PR 0.350(17) 1 B 2
    H H24C 0.1380 0.2875 0.5452 0.150 Uiso calc PR 0.350(17) 1 B 2
    C C25 0.364(9) 0.159(5) 0.392(7) 0.097(15) Uani d P 0.309(19) 1 C 3
    H H25 0.4286 0.1781 0.4163 0.117 Uiso calc PR 0.309(19) 1 C 3
    C C26 0.166(12) 0.147(6) 0.386(12) 0.10(2) Uani d P 0.309(19) 1 C 3
    H H26A 0.1795 0.1111 0.3375 0.143 Uiso calc PR 0.309(19) 1 C 3
    H H26B 0.1077 0.1725 0.3559 0.143 Uiso calc PR 0.309(19) 1 C 3
    H H26C 0.1463 0.1313 0.4574 0.143 Uiso calc PR 0.309(19) 1 C 3
    C C27 0.251(8) 0.256(4) 0.397(6) 0.100(14) Uani d P 0.309(19) 1 C 3
    H H27A 0.2538 0.2709 0.4717 0.150 Uiso calc PR 0.309(19) 1 C 3
    H H27B 0.1813 0.2663 0.3645 0.150 Uiso calc PR 0.309(19) 1 C 3
    H H27C 0.3081 0.2760 0.3552 0.150 Uiso calc PR 0.309(19) 1 C 3
loop_
    _atom_site_aniso_label
    _atom_site_aniso_U_11
    _atom_site_aniso_U_22
    _atom_site_aniso_U_33
    _atom_site_aniso_U_12
    _atom_site_aniso_U_13
    _atom_site_aniso_U_23
    Ni1 0.0549(11) 0.0431(10) 0.0289(10) 0.0010(13) -0.0019(7) -0.0009(13)
    N1 0.083(13) 0.054(10) 0.059(13) -0.001(9) 0.002(9) -0.003(10)
    N2 0.113(15) 0.051(9) 0.061(12) 0.011(8) 0.017(10) -0.010(9)
    N3 0.084(12) 0.052(10) 0.051(12) -0.004(8) 0.005(9) -0.002(8)
    N4 0.108(18) 0.052(11) 0.055(14) -0.008(10) 0.012(12) 0.015(10)
    N5 0.084(13) 0.059(10) 0.061(13) 0.010(10) -0.014(10) -0.009(9)
    N6 0.096(15) 0.088(14) 0.072(15) 0.023(12) -0.014(13) -0.004(11)
    N7 0.084(15) 0.058(10) 0.058(13) 0.007(9) 0.001(10) -0.002(9)
    N8 0.094(14) 0.077(11) 0.067(14) 0.039(10) 0.001(11) -0.012(10)
    N9 0.073(13) 0.056(10) 0.066(14) -0.003(8) -0.001(10) 0.004(9)
    N10 0.069(13) 0.062(10) 0.071(14) -0.014(9) 0.005(10) 0.006(10)
    N11 0.076(14) 0.053(9) 0.061(13) -0.004(9) -0.014(11) 0.000(9)
    N12 0.070(12) 0.075(12) 0.084(15) -0.018(9) -0.011(10) -0.008(11)
    N13 0.096(17) 0.057(12) 0.064(13) -0.004(12) 0.018(11) 0.023(9)
    N14 0.101(18) 0.073(15) 0.071(15) -0.011(15) -0.015(12) -0.006(12)
    N15 0.14(4) 0.11(3) 0.05(2) 0.01(3) -0.01(3) 0.03(2)
    N16 0.14(4) 0.11(3) 0.05(2) 0.01(3) -0.01(3) 0.03(2)
    N17 0.14(4) 0.11(3) 0.05(2) 0.01(3) -0.01(3) 0.03(2)
    O1 0.114(15) 0.084(11) 0.107(15) 0.007(10) 0.011(11) 0.028(10)
    O2 0.121(14) 0.074(10) 0.085(12) -0.001(9) -0.003(10) 0.013(9)
    O3 0.131(14) 0.097(11) 0.065(11) 0.043(11) -0.005(9) 0.027(8)
    O4 0.107(13) 0.083(10) 0.054(10) 0.006(10) -0.009(9) 0.011(8)
    O5 0.111(13) 0.066(9) 0.094(14) 0.036(9) 0.010(10) -0.012(8)
    O6 0.124(14) 0.088(11) 0.080(13) -0.002(11) -0.006(10) 0.015(10)
    O7 0.14(4) 0.11(3) 0.056(18) 0.00(2) -0.01(2) 0.032(18)
    O8 0.14(4) 0.11(3) 0.056(18) 0.00(2) -0.01(2) 0.032(18)
    O9 0.14(4) 0.11(3) 0.056(18) 0.00(2) -0.01(2) 0.032(18)
    C1 0.092(19) 0.050(10) 0.057(18) 0.008(11) 0.004(13) -0.002(11)
    C2 0.12(3) 0.072(18) 0.07(2) 0.011(13) 0.013(17) -0.006(14)
    C3 0.100(17) 0.058(14) 0.056(16) 0.010(11) 0.008(12) -0.006(11)
    C4 0.089(16) 0.061(14) 0.054(16) -0.002(11) 0.002(12) 0.004(12)
    C5 0.101(17) 0.061(13) 0.060(15) 0.004(11) 0.030(12) 0.008(11)
    C6 0.101(17) 0.063(13) 0.058(15) 0.001(11) 0.019(12) 0.000(10)
    C7 0.084(19) 0.069(14) 0.071(18) 0.011(13) -0.008(14) -0.014(12)
    C8 0.101(19) 0.083(15) 0.081(17) 0.022(15) -0.014(14) -0.007(15)
    C9 0.096(18) 0.078(15) 0.074(18) 0.017(13) -0.009(14) -0.005(13)
    C10 0.086(18) 0.067(13) 0.066(17) 0.026(12) 0.008(13) -0.006(12)
    C11 0.10(2) 0.072(14) 0.066(17) 0.024(13) 0.008(14) -0.010(12)
    C12 0.098(17) 0.056(12) 0.059(15) 0.027(12) 0.004(12) -0.010(11)
    C13 0.073(16) 0.053(11) 0.066(17) -0.004(11) 0.004(13) -0.004(11)
    C14 0.088(17) 0.082(15) 0.077(18) -0.022(13) 0.007(14) 0.004(13)
    C15 0.090(16) 0.064(13) 0.066(16) -0.015(11) 0.001(12) 0.000(11)
    C16 0.067(15) 0.056(13) 0.064(16) -0.012(10) -0.002(12) -0.006(11)
    C17 0.073(16) 0.075(14) 0.083(19) -0.012(12) -0.018(13) -0.011(14)
    C18 0.078(16) 0.063(12) 0.073(16) 0.001(11) -0.017(12) -0.002(11)
    C19 0.14(5) 0.10(3) 0.05(3) 0.01(3) -0.01(3) 0.03(3)
    C20 0.14(7) 0.11(6) 0.04(3) 0.01(5) -0.02(4) 0.04(4)
    C21 0.14(4) 0.11(3) 0.05(3) 0.01(3) -0.01(2) 0.03(3)
    C22 0.14(5) 0.10(3) 0.05(3) 0.01(3) -0.01(3) 0.03(3)
    C23 0.14(7) 0.11(6) 0.04(3) 0.01(5) -0.02(4) 0.04(4)
    C24 0.14(4) 0.11(3) 0.05(3) 0.01(3) -0.01(2) 0.03(3)
    C25 0.14(5) 0.10(3) 0.05(3) 0.01(3) -0.01(3) 0.03(3)
    C26 0.14(7) 0.11(6) 0.04(3) 0.01(5) -0.02(4) 0.04(4)
    C27 0.14(4) 0.11(3) 0.05(3) 0.01(3) -0.01(2) 0.03(3)
_geom_special_details
;
All e.s.d.'s (except the e.s.d. in the dihedral angle between two l.s. planes)
are estimated using the full covariance matrix. The cell e.s.d.'s are taken
into account individually in the estimation of e.s.d.'s in distances, angles
and torsion angles; correlations between e.s.d.'s in cell parameters are only
used when they are defined by crystal symmetry. An approximate (isotropic)
treatment of cell e.s.d.'s is used for estimating e.s.d.'s involving l.s.
planes.
;
loop_
    _geom_bond_atom_site_label_1
    _geom_bond_atom_site_label_2
    _geom_bond_site_symmetry_2
    _geom_bond_distance
    _geom_bond_publ_flag
    Ni1 N3 . 2.005(18) ?
    Ni1 N5 . 2.04(2) ?
    Ni1 N7 . 2.060(19) ?
    Ni1 N9 . 2.075(19) ?
    Ni1 N11 . 2.101(18) ?
    Ni1 N1 . 2.106(18) ?
    N1 C1 . 1.35(2) ?
    N1 C3 . 1.37(3) ?
    N2 C1 . 1.37(2) ?
    N2 C2 . 1.38(4) ?
    N2 H2 . 0.8600 ?
    N3 C4 . 1.34(2) ?
    N3 C6 . 1.52(3) ?
    N4 C4 . 1.36(3) ?
    N4 C5 . 1.37(3) ?
    N4 H4 . 0.8600 ?
    N5 C7 . 1.35(3) ?
    N5 C9 . 1.39(3) ?
    N6 C7 . 1.36(3) ?
    N6 C8 . 1.37(3) ?
    N6 H6 . 0.8600 ?
    N7 C10 . 1.36(3) ?
    N7 C12 . 1.37(3) ?
    N8 C10 . 1.36(3) ?
    N8 C11 . 1.37(3) ?
    N8 H8 . 0.8600 ?
    N9 C13 . 1.35(3) ?
    N9 C15 . 1.38(3) ?
    N10 C14 . 1.36(3) ?
    N10 C13 . 1.37(3) ?
    N10 H10 . 0.8600 ?
    N11 C16 . 1.35(3) ?
    N11 C18 . 1.38(3) ?
    N12 C16 . 1.36(2) ?
    N12 C17 . 1.37(3) ?
    N12 H12 . 0.8600 ?
    N13 O3 . 1.22(2) ?
    N13 O1 . 1.23(2) ?
    N13 O2 . 1.27(2) ?
    N14 O6 . 1.15(2) ?
    N14 O5 . 1.20(2) ?
    N14 O4 . 1.24(3) ?
    N15 C19 . 1.32(8) ?
    N15 C21 . 1.47(11) ?
    N15 C20 . 1.48(12) ?
    N16 C22 . 1.33(9) ?
    N16 C24 . 1.47(9) ?
    N16 C23 . 1.48(13) ?
    N17 C25 . 1.32(11) ?
    N17 C27 . 1.47(11) ?
    N17 C26 . 1.48(16) ?
    O7 C19 . 1.24(10) ?
    O8 C22 . 1.25(8) ?
    O9 C25 . 1.24(9) ?
    C1 C4 . 1.45(3) ?
    C2 C3 . 1.37(3) ?
    C2 H2B . 0.9300 ?
    C3 H3 . 0.9300 ?
    C5 C6 . 1.36(3) ?
    C5 H5 . 0.9300 ?
    C6 H6A . 0.9300 ?
    C7 C10 . 1.44(3) ?
    C8 C9 . 1.37(3) ?
    C8 H8A . 0.9300 ?
    C9 H9 . 0.9300 ?
    C11 C12 . 1.36(3) ?
    C11 H11 . 0.9300 ?
    C12 H12A . 0.9300 ?
    C13 C16 . 1.45(3) ?
    C14 C15 . 1.37(3) ?
    C14 H14 . 0.9300 ?
    C15 H15 . 0.9300 ?
    C17 C18 . 1.37(3) ?
    C17 H17 . 0.9300 ?
    C18 H18 . 0.9300 ?
    C19 H19 . 0.9300 ?
    C20 H20A . 0.9600 ?
    C20 H20B . 0.9600 ?
    C20 H20C . 0.9600 ?
    C21 H21A . 0.9600 ?
    C21 H21B . 0.9600 ?
    C21 H21C . 0.9600 ?
    C22 H22 . 0.9300 ?
    C23 H23A . 0.9600 ?
    C23 H23B . 0.9600 ?
    C23 H23C . 0.9600 ?
    C24 H24A . 0.9600 ?
    C24 H24B . 0.9600 ?
    C24 H24C . 0.9600 ?
    C25 H25 . 0.9300 ?
    C26 H26A . 0.9600 ?
    C26 H26B . 0.9600 ?
    C26 H26C . 0.9600 ?
    C27 H27A . 0.9600 ?
    C27 H27B . 0.9600 ?
    C27 H27C . 0.9600 ?
loop_
    _geom_angle_atom_site_label_1
    _geom_angle_atom_site_label_2
    _geom_angle_atom_site_label_3
    _geom_angle_site_symmetry_1
    _geom_angle_site_symmetry_3
    _geom_angle
    _geom_angle_publ_flag
    N3 Ni1 N5 . . 98.6(8) ?
    N3 Ni1 N7 . . 91.5(8) ?
    N5 Ni1 N7 . . 81.6(8) ?
    N3 Ni1 N9 . . 168.8(8) ?
    N5 Ni1 N9 . . 88.9(8) ?
    N7 Ni1 N9 . . 97.8(6) ?
    N3 Ni1 N11 . . 93.3(7) ?
    N5 Ni1 N11 . . 166.6(7) ?
    N7 Ni1 N11 . . 92.2(8) ?
    N9 Ni1 N11 . . 80.2(8) ?
    N3 Ni1 N1 . . 81.1(7) ?
    N5 Ni1 N1 . . 89.7(7) ?
    N7 Ni1 N1 . . 167.6(8) ?
    N9 Ni1 N1 . . 90.8(7) ?
    N11 Ni1 N1 . . 98.1(7) ?
    C1 N1 C3 . . 107.2(17) ?
    C1 N1 Ni1 . . 110.0(15) ?
    C3 N1 Ni1 . . 141.4(15) ?
    C1 N2 C2 . . 107.2(17) ?
    C1 N2 H2 . . 126.4 ?
    C2 N2 H2 . . 126.4 ?
    C4 N3 C6 . . 104.5(18) ?
    C4 N3 Ni1 . . 114.7(15) ?
    C6 N3 Ni1 . . 140.7(13) ?
    C4 N4 C5 . . 107.7(16) ?
    C4 N4 H4 . . 126.1 ?
    C5 N4 H4 . . 126.1 ?
    C7 N5 C9 . . 105(2) ?
    C7 N5 Ni1 . . 113.4(16) ?
    C9 N5 Ni1 . . 141.2(17) ?
    C7 N6 C8 . . 107(2) ?
    C7 N6 H6 . . 126.3 ?
    C8 N6 H6 . . 126.3 ?
    C10 N7 C12 . . 105.4(19) ?
    C10 N7 Ni1 . . 110.6(15) ?
    C12 N7 Ni1 . . 143.3(16) ?
    C10 N8 C11 . . 106(2) ?
    C10 N8 H8 . . 127.1 ?
    C11 N8 H8 . . 127.1 ?
    C13 N9 C15 . . 106.4(19) ?
    C13 N9 Ni1 . . 114.3(16) ?
    C15 N9 Ni1 . . 139.1(16) ?
    C14 N10 C13 . . 107.1(19) ?
    C14 N10 H10 . . 126.5 ?
    C13 N10 H10 . . 126.5 ?
    C16 N11 C18 . . 107.3(19) ?
    C16 N11 Ni1 . . 110.4(15) ?
    C18 N11 Ni1 . . 142.0(17) ?
    C16 N12 C17 . . 107(2) ?
    C16 N12 H12 . . 126.6 ?
    C17 N12 H12 . . 126.6 ?
    O3 N13 O1 . . 120.2(19) ?
    O3 N13 O2 . . 120(2) ?
    O1 N13 O2 . . 120(2) ?
    O6 N14 O5 . . 124(3) ?
    O6 N14 O4 . . 124(3) ?
    O5 N14 O4 . . 111(2) ?
    C19 N15 C21 . . 122(8) ?
    C19 N15 C20 . . 121(9) ?
    C21 N15 C20 . . 114(8) ?
    C22 N16 C24 . . 122(8) ?
    C22 N16 C23 . . 120(9) ?
    C24 N16 C23 . . 114(8) ?
    C25 N17 C27 . . 123(10) ?
    C25 N17 C26 . . 120(10) ?
    C27 N17 C26 . . 116(10) ?
    N1 C1 N2 . . 109.6(18) ?
    N1 C1 C4 . . 117.7(18) ?
    N2 C1 C4 . . 132.5(18) ?
    C3 C2 N2 . . 107(3) ?
    C3 C2 H2B . . 126.5 ?
    N2 C2 H2B . . 126.5 ?
    N1 C3 C2 . . 109(3) ?
    N1 C3 H3 . . 125.7 ?
    C2 C3 H3 . . 125.7 ?
    N3 C4 N4 . . 112(2) ?
    N3 C4 C1 . . 116.0(19) ?
    N4 C4 C1 . . 132(2) ?
    C6 C5 N4 . . 110(2) ?
    C6 C5 H5 . . 125.0 ?
    N4 C5 H5 . . 125.0 ?
    C5 C6 N3 . . 105.0(18) ?
    C5 C6 H6A . . 127.5 ?
    N3 C6 H6A . . 127.5 ?
    N5 C7 N6 . . 110(2) ?
    N5 C7 C10 . . 115(2) ?
    N6 C7 C10 . . 133(3) ?
    C9 C8 N6 . . 107(2) ?
    C9 C8 H8A . . 126.6 ?
    N6 C8 H8A . . 126.6 ?
    C8 C9 N5 . . 109(2) ?
    C8 C9 H9 . . 125.4 ?
    N5 C9 H9 . . 125.4 ?
    N7 C10 N8 . . 111(2) ?
    N7 C10 C7 . . 118(2) ?
    N8 C10 C7 . . 130(2) ?
    C12 C11 N8 . . 108(2) ?
    C12 C11 H11 . . 125.8 ?
    N8 C11 H11 . . 125.8 ?
    C11 C12 N7 . . 109(2) ?
    C11 C12 H12A . . 125.4 ?
    N7 C12 H12A . . 125.4 ?
    N9 C13 N10 . . 110(2) ?
    N9 C13 C16 . . 115(2) ?
    N10 C13 C16 . . 135(2) ?
    N10 C14 C15 . . 108(2) ?
    N10 C14 H14 . . 126.2 ?
    C15 C14 H14 . . 126.2 ?
    C14 C15 N9 . . 108(2) ?
    C14 C15 H15 . . 125.8 ?
    N9 C15 H15 . . 125.8 ?
    N11 C16 N12 . . 110(2) ?
    N11 C16 C13 . . 120(2) ?
    N12 C16 C13 . . 130(2) ?
    N12 C17 C18 . . 108(2) ?
    N12 C17 H17 . . 125.8 ?
    C18 C17 H17 . . 125.8 ?
    C17 C18 N11 . . 108(2) ?
    C17 C18 H18 . . 126.2 ?
    N11 C18 H18 . . 126.2 ?
    O7 C19 N15 . . 113(8) ?
    O7 C19 H19 . . 123.6 ?
    N15 C19 H19 . . 123.6 ?
    O8 C22 N16 . . 112(8) ?
    O8 C22 H22 . . 124.0 ?
    N16 C22 H22 . . 124.0 ?
    N16 C23 H23A . . 109.5 ?
    N16 C23 H23B . . 109.5 ?
    H23A C23 H23B . . 109.5 ?
    N16 C23 H23C . . 109.5 ?
    H23A C23 H23C . . 109.5 ?
    H23B C23 H23C . . 109.5 ?
    N16 C24 H24A . . 109.5 ?
    N16 C24 H24B . . 109.5 ?
    H24A C24 H24B . . 109.5 ?
    N16 C24 H24C . . 109.5 ?
    H24A C24 H24C . . 109.5 ?
    H24B C24 H24C . . 109.5 ?
    O9 C25 N17 . . 111(10) ?
    O9 C25 H25 . . 124.5 ?
    N17 C25 H25 . . 124.5 ?
loop_
    _geom_torsion_atom_site_label_1
    _geom_torsion_atom_site_label_2
    _geom_torsion_atom_site_label_3
    _geom_torsion_atom_site_label_4
    _geom_torsion_site_symmetry_1
    _geom_torsion_site_symmetry_2
    _geom_torsion_site_symmetry_3
    _geom_torsion_site_symmetry_4
    _geom_torsion
    _geom_torsion_publ_flag
    N3 Ni1 N1 C1 . . . . 4.9(14) ?
    N5 Ni1 N1 C1 . . . . -93.9(15) ?
    N7 Ni1 N1 C1 . . . . -49(4) ?
    N9 Ni1 N1 C1 . . . . 177.2(14) ?
    N11 Ni1 N1 C1 . . . . 97.0(14) ?
    N3 Ni1 N1 C3 . . . . 169(2) ?
    N5 Ni1 N1 C3 . . . . 70(2) ?
    N7 Ni1 N1 C3 . . . . 115(4) ?
    N9 Ni1 N1 C3 . . . . -19(2) ?
    N11 Ni1 N1 C3 . . . . -99(2) ?
    N5 Ni1 N3 C4 . . . . 87.1(16) ?
    N7 Ni1 N3 C4 . . . . 168.8(15) ?
    N9 Ni1 N3 C4 . . . . -45(5) ?
    N11 Ni1 N3 C4 . . . . -98.9(15) ?
    N1 Ni1 N3 C4 . . . . -1.2(15) ?
    N5 Ni1 N3 C6 . . . . -95(2) ?
    N7 Ni1 N3 C6 . . . . -13(2) ?
    N9 Ni1 N3 C6 . . . . 134(4) ?
    N11 Ni1 N3 C6 . . . . 79(2) ?
    N1 Ni1 N3 C6 . . . . 177(2) ?
    N3 Ni1 N5 C7 . . . . 90.6(18) ?
    N7 Ni1 N5 C7 . . . . 0.3(18) ?
    N9 Ni1 N5 C7 . . . . -97.8(18) ?
    N11 Ni1 N5 C7 . . . . -63(6) ?
    N1 Ni1 N5 C7 . . . . 171.5(19) ?
    N3 Ni1 N5 C9 . . . . -89(3) ?
    N7 Ni1 N5 C9 . . . . -179(3) ?
    N9 Ni1 N5 C9 . . . . 83(3) ?
    N11 Ni1 N5 C9 . . . . 118(4) ?
    N1 Ni1 N5 C9 . . . . -8(3) ?
    N3 Ni1 N7 C10 . . . . -93.7(15) ?
    N5 Ni1 N7 C10 . . . . 4.8(15) ?
    N9 Ni1 N7 C10 . . . . 92.5(16) ?
    N11 Ni1 N7 C10 . . . . 172.9(16) ?
    N1 Ni1 N7 C10 . . . . -41(4) ?
    N3 Ni1 N7 C12 . . . . 74(3) ?
    N5 Ni1 N7 C12 . . . . 173(3) ?
    N9 Ni1 N7 C12 . . . . -100(2) ?
    N11 Ni1 N7 C12 . . . . -19(3) ?
    N1 Ni1 N7 C12 . . . . 127(4) ?
    N3 Ni1 N9 C13 . . . . -58(4) ?
    N5 Ni1 N9 C13 . . . . 169.8(15) ?
    N7 Ni1 N9 C13 . . . . 88.5(16) ?
    N11 Ni1 N9 C13 . . . . -2.4(14) ?
    N1 Ni1 N9 C13 . . . . -100.5(14) ?
    N3 Ni1 N9 C15 . . . . 127(4) ?
    N5 Ni1 N9 C15 . . . . -5(2) ?
    N7 Ni1 N9 C15 . . . . -87(2) ?
    N11 Ni1 N9 C15 . . . . -177(2) ?
    N1 Ni1 N9 C15 . . . . 84(2) ?
    N3 Ni1 N11 C16 . . . . 172.5(15) ?
    N5 Ni1 N11 C16 . . . . -34(6) ?
    N7 Ni1 N11 C16 . . . . -95.9(15) ?
    N9 Ni1 N11 C16 . . . . 1.7(14) ?
    N1 Ni1 N11 C16 . . . . 91.0(15) ?
    N3 Ni1 N11 C18 . . . . -15(2) ?
    N5 Ni1 N11 C18 . . . . 139(4) ?
    N7 Ni1 N11 C18 . . . . 77(2) ?
    N9 Ni1 N11 C18 . . . . 175(2) ?
    N1 Ni1 N11 C18 . . . . -96(2) ?
    C3 N1 C1 N2 . . . . -1(2) ?
    Ni1 N1 C1 N2 . . . . 168.2(14) ?
    C3 N1 C1 C4 . . . . -177.3(19) ?
    Ni1 N1 C1 C4 . . . . -8(2) ?
    C2 N2 C1 N1 . . . . -2(3) ?
    C2 N2 C1 C4 . . . . 173(3) ?
    C1 N2 C2 C3 . . . . 5(3) ?
    C1 N1 C3 C2 . . . . 5(3) ?
    Ni1 N1 C3 C2 . . . . -160(2) ?
    N2 C2 C3 N1 . . . . -6(3) ?
    C6 N3 C4 N4 . . . . 4(2) ?
    Ni1 N3 C4 N4 . . . . -176.8(15) ?
    C6 N3 C4 C1 . . . . 178.6(17) ?
    Ni1 N3 C4 C1 . . . . -3(2) ?
    C5 N4 C4 N3 . . . . -8(3) ?
    C5 N4 C4 C1 . . . . 179(2) ?
    N1 C1 C4 N3 . . . . 7(3) ?
    N2 C1 C4 N3 . . . . -168(2) ?
    N1 C1 C4 N4 . . . . -180(2) ?
    N2 C1 C4 N4 . . . . 5(4) ?
    C4 N4 C5 C6 . . . . 9(3) ?
    N4 C5 C6 N3 . . . . -6(2) ?
    C4 N3 C6 C5 . . . . 1(2) ?
    Ni1 N3 C6 C5 . . . . -177.4(17) ?
    C9 N5 C7 N6 . . . . 5(3) ?
    Ni1 N5 C7 N6 . . . . -175.1(16) ?
    C9 N5 C7 C10 . . . . 175(2) ?
    Ni1 N5 C7 C10 . . . . -5(3) ?
    C8 N6 C7 N5 . . . . -9(3) ?
    C8 N6 C7 C10 . . . . -176(3) ?
    C7 N6 C8 C9 . . . . 9(3) ?
    N6 C8 C9 N5 . . . . -7(3) ?
    C7 N5 C9 C8 . . . . 1(3) ?
    Ni1 N5 C9 C8 . . . . -179(2) ?
    C12 N7 C10 N8 . . . . -2(2) ?
    Ni1 N7 C10 N8 . . . . 171.0(15) ?
    C12 N7 C10 C7 . . . . 178(2) ?
    Ni1 N7 C10 C7 . . . . -9(3) ?
    C11 N8 C10 N7 . . . . 2(3) ?
    C11 N8 C10 C7 . . . . -177(2) ?
    N5 C7 C10 N7 . . . . 10(3) ?
    N6 C7 C10 N7 . . . . 177(2) ?
    N5 C7 C10 N8 . . . . -170(2) ?
    N6 C7 C10 N8 . . . . -3(5) ?
    C10 N8 C11 C12 . . . . -2(3) ?
    N8 C11 C12 N7 . . . . 1(3) ?
    C10 N7 C12 C11 . . . . 0(2) ?
    Ni1 N7 C12 C11 . . . . -168(2) ?
    C15 N9 C13 N10 . . . . -8(2) ?
    Ni1 N9 C13 N10 . . . . 175.0(13) ?
    C15 N9 C13 C16 . . . . 179.3(18) ?
    Ni1 N9 C13 C16 . . . . 3(2) ?
    C14 N10 C13 N9 . . . . 8(2) ?
    C14 N10 C13 C16 . . . . 178(2) ?
    C13 N10 C14 C15 . . . . -4(2) ?
    N10 C14 C15 N9 . . . . -1(2) ?
    C13 N9 C15 C14 . . . . 6(2) ?
    Ni1 N9 C15 C14 . . . . -179.2(16) ?
    C18 N11 C16 N12 . . . . -1(2) ?
    Ni1 N11 C16 N12 . . . . 174.7(13) ?
    C18 N11 C16 C13 . . . . -176.3(19) ?
    Ni1 N11 C16 C13 . . . . -1(2) ?
    C17 N12 C16 N11 . . . . 1(2) ?
    C17 N12 C16 C13 . . . . 176(2) ?
    N9 C13 C16 N11 . . . . -1(3) ?
    N10 C13 C16 N11 . . . . -171(2) ?
    N9 C13 C16 N12 . . . . -176(2) ?
    N10 C13 C16 N12 . . . . 15(4) ?
    C16 N12 C17 C18 . . . . -1(2) ?
    N12 C17 C18 N11 . . . . 0(3) ?
    C16 N11 C18 C17 . . . . 0(2) ?
    Ni1 N11 C18 C17 . . . . -172.9(18) ?
    C21 N15 C19 O7 . . . . 150(7) ?
    C20 N15 C19 O7 . . . . -51(11) ?
    C24 N16 C22 O8 . . . . -153(6) ?
    C23 N16 C22 O8 . . . . 0(10) ?
    C27 N17 C25 O9 . . . . -156(8) ?
    C26 N17 C25 O9 . . . . 18(11) ?
loop_
    _geom_hbond_atom_site_label_D
    _geom_hbond_atom_site_label_H
    _geom_hbond_atom_site_label_A
    _geom_hbond_site_symmetry_A
    _geom_hbond_distance_DH
    _geom_hbond_distance_HA
    _geom_hbond_distance_DA
    _geom_hbond_angle_DHA
    N2 H2 O5 3_545 0.86 2.19 2.93(2) 144.3
    N2 H2 O4 3_545 0.86 2.30 2.98(2) 136.3
    N4 H4 O1 4 0.86 1.91 2.77(2) 175.8
    N4 H4 O3 4 0.86 2.45 3.04(3) 126.7
    N6 H6 O6 . 0.86 2.05 2.90(3) 171.2
    N6 H6 O4 . 0.86 2.43 3.09(2) 133.2
    N8 H8 O2 2_565 0.86 2.09 2.82(3) 141.3
    N8 H8 O3 2_565 0.86 2.36 2.98(2) 129.9
    N10 H10 O5 1_655 0.86 2.17 2.98(3) 155.5
    N10 H10 O6 1_655 0.86 2.45 3.16(2) 140.0
    N12 H12 O2 2_665 0.86 2.29 2.97(2) 135.9
