# Supplementary material for: Tris(2,2′-bi-1H-imidazole-κ2 N 3,N 3′)­nickel(II) dinitrate N,N-dimethyl­formamide monosolvate
Source: Acta Crystallogr Sect E Struct Rep Online. 2011 Oct 22;67(Pt 11):m1589–90. doi: 10.1107/S1600536811043030 (PMC3247001; doi:10.1107/S1600536811043030)
Supplement: Supplementary file 2 [file e-67-m1589-Isup2.hkl]

# 
# h,k,l, Fc-squared, Fo-squared, sigma(Fo-squared) and status flag 
# 
data_I
_shelx_title ' 110504b in Cc' 
_shelx_refln_list_code          4 
_shelx_F_calc_maximum      308.37 
_exptl_crystal_F_000      1360.00 
_reflns_d_resolution_high  0.8403 
 
loop_ 
 _symmetry_equiv_pos_as_xyz 
 'x, y, z' 
 'x, -y, z+1/2' 
 'x+1/2, y+1/2, z' 
 'x+1/2, -y+1/2, z+1/2' 
 
_cell_length_a    12.2150 
_cell_length_b    20.8640 
_cell_length_c    12.1080 
_cell_angle_alpha  90.000 
_cell_angle_beta   90.528 
_cell_angle_gamma  90.000 
 
_shelx_F_squared_multiplier     1.000 
 
loop_ 
 _refln_index_h 
 _refln_index_k 
 _refln_index_l 
 _refln_F_squared_calc 
 _refln_F_squared_meas 
 _refln_F_squared_sigma 
 _refln_observed_status 
   0   0 -14      462.95      578.65    463.17 o 
   2   0 -14      267.08      501.17    636.67 o 
  -1   1 -14      208.71      275.55    307.68 o 
   1   1 -14       92.87      635.46    392.61 o 
   3   1 -14      246.03       91.14    412.61 o 
   0   2 -14      190.17      370.86    358.37 o 
   2   2 -14       61.14      374.00    858.36 o 
  -1   3 -14      438.05      543.75    387.83 o 
   1   3 -14      644.82      651.40    499.94 o 
   3   3 -14      492.02      748.10    526.70 o 
   0   4 -14      192.59      194.76    382.32 o 
   2   4 -14      169.70       96.03    391.76 o 
  -1   5 -14      190.83      637.23    453.38 o 
   1   5 -14      144.26       99.40    405.14 o 
  -5   1 -13      438.20      425.17    324.49 o 
  -1   1 -13      679.70      557.44    315.27 o 
   1   1 -13      364.54      630.68    333.90 o 
   3   1 -13      352.83      567.25    371.52 o 
   5   1 -13       97.88      265.47    350.80 o 
  -6   2 -13      220.99      412.68    452.82 o 
  -4   2 -13      201.76      196.38    322.33 o 
  -2   2 -13      108.85       64.49    328.96 o 
   0   2 -13      326.74      281.57    341.72 o 
   2   2 -13      501.51      442.25    461.48 o 
   4   2 -13      461.66       79.50    371.30 o 
   6   2 -13      149.21      267.07    530.58 o 
  -5   3 -13       36.79      -92.32    320.13 o 
  -1   3 -13       54.03        0.56    349.71 o 
   1   3 -13       20.75      -91.42    294.72 o 
   3   3 -13       11.58      186.55    347.23 o 
   5   3 -13       25.30      -46.67    382.65 o 
  -4   4 -13      479.83      135.50    370.17 o 
  -2   4 -13      109.06      312.26    353.42 o 
   0   4 -13      150.42       50.38    378.83 o 
   2   4 -13      937.14      955.82    393.96 o 
   4   4 -13      356.21      242.92    295.43 o 
  -5   5 -13      380.37      179.58    328.68 o 
  -1   5 -13      164.97     -166.65    311.93 o 
   1   5 -13      495.59      324.67    348.02 o 
   3   5 -13      547.78      488.60    330.18 o 
   5   5 -13      188.69       -6.23    263.83 o 
  -4   6 -13       14.51      -75.68    277.85 o 
  -2   6 -13       21.95     -155.29    350.49 o 
   0   6 -13       14.11      -44.53    383.67 o 
   2   6 -13        4.25      348.80    355.90 o 
   4   6 -13       30.35      -63.00    287.15 o 
  -1   7 -13      430.96      145.73    429.09 o 
   1   7 -13      199.72      207.43   1266.76 o 
   3   7 -13      308.99      382.41    316.42 o 
  -4   8 -13      457.87       94.90    289.44 o 
  -2   8 -13      247.81      610.58    372.08 o 
   0   8 -13      265.59        9.11    358.37 o 
   2   8 -13      241.82      299.48    357.30 o 
   4   8 -13      306.91      124.09    329.67 o 
  -1   9 -13       19.72     -148.54    423.92 o 
   1   9 -13        0.49      317.14    451.75 o 
   3   9 -13       32.97      139.02    350.49 o 
  -2  10 -13      352.89      186.21    519.95 o 
   0  10 -13      369.46       31.82    397.16 o 
   2  10 -13      326.91      338.17    661.01 o 
  -6   0 -12      586.66      498.25    343.75 o 
  -4   0 -12      958.60     1042.71    408.97 o 
  -2   0 -12     1845.48     1845.24    476.66 o 
   0   0 -12     2714.87     2802.05    637.79 o 
   2   0 -12     1461.72     1965.78    616.43 o 
   4   0 -12      409.51     1117.49    521.19 o 
   6   0 -12      195.84      327.22    399.52 o 
   8   0 -12      372.75      567.07    446.52 o 
  -7   1 -12      129.36      484.87    292.21 o 
  -5   1 -12      217.69      162.21    263.98 o 
  -1   1 -12      457.76      464.99    263.91 o 
   1   1 -12      789.93      399.75    357.69 o 
   3   1 -12      197.73     -150.79    367.59 o 
   5   1 -12      247.86      576.02    313.64 o 
   7   1 -12      125.81      175.86    265.75 o 
  -6   2 -12      181.73      111.23    244.05 o 
  -4   2 -12      321.18      462.74    284.79 o 
  -2   2 -12      993.55      794.54    383.67 o 
   0   2 -12      590.31      558.18    384.90 o 
   2   2 -12      968.79     1671.53    377.81 o 
   4   2 -12       82.41      358.11    253.12 o 
   6   2 -12       46.99      102.73    229.75 o 
   8   2 -12       50.86       46.98    204.84 o 
  -7   3 -12      431.37      415.04    371.41 o 
  -5   3 -12      986.83      589.89    310.35 o 
  -1   3 -12      483.95      438.99    359.83 o 
   1   3 -12      512.97     1374.20    633.80 o 
   3   3 -12      539.95     1060.65    319.07 o 
   5   3 -12      414.36      259.09    246.68 o 
   7   3 -12      439.81      251.57    280.38 o 
  -6   4 -12      168.51      172.27    291.80 o 
  -4   4 -12       71.34      433.03    273.47 o 
  -2   4 -12      250.80      152.59    294.83 o 
   0   4 -12      259.00     1556.82   2719.01 o 
   2   4 -12      546.80      279.21    267.43 o 
   4   4 -12      180.92      370.76    242.46 o 
   6   4 -12      209.32      240.00    247.53 o 
  -7   5 -12      125.84       98.73    324.86 o 
  -5   5 -12      266.80      101.99    345.55 o 
  -1   5 -12      406.52      339.25    364.66 o 
   1   5 -12      147.95       36.86    262.25 o 
   3   5 -12      224.99      418.48    269.68 o 
   5   5 -12      306.62      419.80    260.85 o 
   7   5 -12       62.30      -48.73    238.73 o 
  -6   6 -12      500.39      391.76    297.31 o 
  -4   6 -12      854.63      791.40    316.99 o 
  -2   6 -12     1028.66     1634.74    471.37 o 
   0   6 -12     1369.81     1062.39    433.37 o 
   2   6 -12     1051.76     2418.11   1340.81 o 
   4   6 -12      360.11      437.89    257.64 o 
   6   6 -12      335.45       13.65    225.55 o 
  -5   7 -12      274.90      285.73    331.94 o 
  -1   7 -12      251.39      519.61    401.32 o 
   1   7 -12      179.46      502.51    377.14 o 
   3   7 -12      113.13       67.44    265.20 o 
   5   7 -12       88.91       83.32    239.20 o 
   7   7 -12      112.22      -57.82    236.31 o 
  -6   8 -12       74.29      -11.36    302.37 o 
  -4   8 -12      279.69       36.99    251.77 o 
  -2   8 -12       68.22      141.68    387.49 o 
   0   8 -12      366.87      271.39    404.16 o 
   2   8 -12      132.97       -5.39    253.33 o 
   4   8 -12      179.68       11.14    242.99 o 
   6   8 -12       55.67     -172.13    230.92 o 
  -5   9 -12      414.86      331.49    300.57 o 
  -1   9 -12     1017.61      581.68    450.01 o 
   1   9 -12      974.49     1730.31   1055.03 o 
   3   9 -12      445.84      476.74    288.21 o 
   5   9 -12      307.31      361.05    295.38 o 
  -4  10 -12      159.88     -115.03    303.72 o 
  -2  10 -12       90.47     -285.50    392.66 o 
   0  10 -12      311.41      446.52    988.29 o 
   2  10 -12      148.37     -101.24    262.19 o 
   4  10 -12      167.87      174.08    269.46 o 
  -1  11 -12       73.85       -4.27    371.63 o 
   1  11 -12      206.48      207.87    341.11 o 
   3  11 -12      194.85      532.41    293.56 o 
  -2  12 -12      336.50      353.53    497.80 o 
   0  12 -12      373.57      657.56   1005.55 o 
   2  12 -12      472.06      401.64    670.24 o 
   4  12 -12      267.86       51.74    427.97 o 
  -1  13 -12       61.41     -436.85    292.70 o 
   1  13 -12       67.82      252.43    332.09 o 
  -9   1 -11      212.11      -31.09    287.52 o 
  -7   1 -11      432.72      704.07    290.16 o 
  -5   1 -11      782.77      878.25    264.71 o 
  -3   1 -11      475.48      157.77    194.08 o 
  -1   1 -11      633.16      823.78    367.36 o 
   1   1 -11     2462.18     2694.98   1104.22 o 
   3   1 -11     1017.26     1330.79    292.46 o 
   5   1 -11      637.47      570.71    239.54 o 
   7   1 -11      205.39      171.47    179.44 o 
   9   1 -11       84.88      259.75    201.15 o 
  -8   2 -11      230.06      105.80    257.37 o 
  -6   2 -11      706.79      501.43    241.61 o 
  -4   2 -11      630.30      638.85    220.95 o 
  -2   2 -11      797.38      536.26    330.03 o 
   0   2 -11      888.32     1859.06   1719.36 o 
   2   2 -11      402.96      653.73    251.31 o 
   4   2 -11      151.98      481.51    225.33 o 
   6   2 -11      394.70      574.01    253.32 o 
   8   2 -11      457.17       68.23    218.79 o 
  -9   3 -11        4.79     -493.53    329.02 o 
  -7   3 -11      183.58       45.88    263.57 o 
  -5   3 -11       84.27      441.13    228.32 o 
  -3   3 -11      171.02      177.44    315.75 o 
  -1   3 -11       64.40      311.48    268.52 o 
   1   3 -11        8.76      -77.26    212.27 o 
   3   3 -11       47.85      136.83    209.91 o 
   5   3 -11      309.75      610.39    238.29 o 
   7   3 -11        2.04      -93.28    203.61 o 
   9   3 -11        2.66      -87.46    209.23 o 
  -8   4 -11      162.80       89.84    312.83 o 
  -6   4 -11      705.90      573.25    344.76 o 
  -4   4 -11      604.46      443.34    217.97 o 
  -2   4 -11     1134.58     1272.89    399.75 o 
   0   4 -11      144.69      497.67    440.00 o 
   2   4 -11      749.87      724.79    273.83 o 
   4   4 -11      281.54      137.08    232.15 o 
   6   4 -11      813.50      819.36    278.81 o 
   8   4 -11      381.50       77.44    238.25 o 
  -7   5 -11      257.21      214.10    350.04 o 
  -5   5 -11      515.12      -70.05    279.09 o 
  -3   5 -11      405.35      363.54    350.61 o 
  -1   5 -11     1271.59      791.28    379.51 o 
   1   5 -11     1209.42      857.77    318.77 o 
   3   5 -11      629.41      741.17    272.57 o 
   5   5 -11      447.40      608.05    263.31 o 
   7   5 -11      518.79      407.11    259.73 o 
   9   5 -11      231.35      -29.35    222.41 o 
  -8   6 -11        4.94       70.50    322.27 o 
  -6   6 -11       25.36      -45.20    261.66 o 
  -4   6 -11       43.00      -17.99    220.51 o 
  -2   6 -11      104.61      199.25    321.26 o 
   0   6 -11       16.52      142.38    280.68 o 
   2   6 -11      121.44      271.87    237.43 o 
   4   6 -11       59.13      144.61    223.92 o 
   6   6 -11       89.05      192.04    227.25 o 
   8   6 -11       12.29       18.79    250.94 o 
  -7   7 -11      220.14      161.59    297.20 o 
  -5   7 -11      470.64      236.25    243.90 o 
  -3   7 -11      203.37      308.10    348.58 o 
  -1   7 -11      648.62      285.61    321.15 o 
   1   7 -11     1277.09     2026.76    961.53 o 
   3   7 -11      584.18      746.84    406.32 o 
   5   7 -11      462.25      721.32    265.26 o 
   7   7 -11      142.06       66.26    245.06 o 
  -8   8 -11      321.31      243.45    323.62 o 
  -6   8 -11      404.71      312.15    283.81 o 
  -4   8 -11      453.22      222.53    268.30 o 
  -2   8 -11      510.49      512.08    339.92 o 
   0   8 -11      951.88     1456.34    415.91 o 
   2   8 -11     1001.52      849.08    283.55 o 
   4   8 -11      303.12      672.61    313.61 o 
   6   8 -11      327.68      355.03    246.98 o 
   8   8 -11      255.13      -29.09    258.97 o 
  -7   9 -11       55.15      -47.23    317.32 o 
  -5   9 -11       14.84       36.66    263.91 o 
  -3   9 -11      238.82     -142.13    369.05 o 
  -1   9 -11       91.33       14.28    309.79 o 
   1   9 -11       20.15       95.51    270.19 o 
   3   9 -11       26.76     -250.59    200.38 o 
   5   9 -11       50.02      123.42    236.02 o 
   7   9 -11        0.65     -228.30    239.10 o 
  -6  10 -11      223.18      538.95    354.54 o 
  -4  10 -11      183.24      194.53    309.90 o 
  -2  10 -11      269.33      -73.20    369.50 o 
   0  10 -11      687.79     1066.90   1074.54 o 
   2  10 -11      695.16     1114.91    335.31 o 
   4  10 -11      335.64      484.11    258.88 o 
   6  10 -11      174.05     -163.93    224.75 o 
  -5  11 -11      208.85      236.25    293.48 o 
  -3  11 -11      215.62      -60.16    399.07 o 
  -1  11 -11      587.94      622.28    463.28 o 
   1  11 -11      705.56      619.97    331.30 o 
   3  11 -11      641.12      188.11    241.76 o 
   5  11 -11      396.31      244.66    261.88 o 
  -6  12 -11        5.23      247.16    388.28 o 
  -4  12 -11       19.68     -165.97    245.13 o 
  -2  12 -11       17.90     -301.81    357.69 o 
   0  12 -11       12.08     -361.39    463.95 o 
   2  12 -11       64.93      189.57    277.86 o 
   4  12 -11       57.43     -161.31    228.98 o 
   6  12 -11       53.19      -66.17    263.14 o 
  -5  13 -11      133.34       49.25    350.61 o 
  -3  13 -11      207.10      -76.84    248.24 o 
  -1  13 -11      284.61      696.77   1008.81 o 
   1  13 -11      284.09      106.05    286.97 o 
   3  13 -11      218.30        6.33    245.82 o 
   5  13 -11      124.56       17.41    268.01 o 
  -4  14 -11      549.88      125.04    385.80 o 
  -2  14 -11      321.55       42.17    407.51 o 
   0  14 -11      248.91      323.79    352.65 o 
   2  14 -11      252.97      -68.52    272.18 o 
   4  14 -11      231.03      -77.59    262.39 o 
  -3  15 -11       19.30     -357.97    238.65 o 
  -1  15 -11       45.25     -122.16    559.70 o 
   1  15 -11       15.65      -41.35    253.10 o 
   3  15 -11        8.10     -106.28    232.29 o 
   0  16 -11      170.97      -76.54    393.06 o 
 -10   0 -10      288.58     -173.39    394.91 o 
  -8   0 -10      549.46      687.27    376.92 o 
  -6   0 -10      934.75     1282.34    380.41 o 
  -4   0 -10      764.05      380.63    245.81 o 
  -2   0 -10     2207.12     2113.76    460.80 o 
   0   0 -10     5357.15     7032.27    673.89 o 
   2   0 -10     3062.77     4371.80    417.96 o 
   4   0 -10     2777.84     2658.68    434.04 o 
   6   0 -10     1518.28     1434.71    273.21 o 
   8   0 -10      315.43      354.86    208.68 o 
  10   0 -10      105.49      143.60    242.65 o 
  -9   1 -10       44.24     -286.21    248.42 o 
  -7   1 -10      504.16      655.00    251.96 o 
  -5   1 -10      457.32      481.56    201.18 o 
  -3   1 -10      986.83      979.52    346.90 o 
   1   1 -10      939.88     2067.64    323.96 o 
   5   1 -10      173.91      137.82    147.35 o 
   7   1 -10      155.24      -29.60    140.58 o 
   9   1 -10       43.23       35.64    156.38 o 
 -10   2 -10       42.37      -89.61    286.39 o 
  -8   2 -10      130.37       -6.40    247.96 o 
  -6   2 -10      579.32      926.40    398.90 o 
  -4   2 -10      338.82      454.44    194.66 o 
  -2   2 -10      692.51      877.87    348.81 o 
   0   2 -10     1371.98     2372.03   1226.62 o 
   2   2 -10      251.58     1102.09    274.37 o 
   4   2 -10      775.00      712.99    223.75 o 
   6   2 -10      497.79      599.03    223.63 o 
   8   2 -10       82.23       98.82    165.40 o 
  10   2 -10       21.47      112.65    177.31 o 
  -9   3 -10      248.40       51.61    327.44 o 
  -7   3 -10      851.42      474.94    228.35 o 
  -5   3 -10     1038.32      745.97    214.59 o 
  -3   3 -10     1299.72     1763.27    433.48 o 
  -1   3 -10     5457.73     5098.54    530.30 o 
   1   3 -10     2328.23     3674.94   1122.21 o 
   3   3 -10      331.31     1264.18    746.81 o 
   5   3 -10      486.55      659.99    553.80 o 
   7   3 -10      495.24      373.98    229.34 o 
   9   3 -10      346.55      612.93    273.53 o 
 -10   4 -10       53.24     -208.93    351.84 o 
  -8   4 -10      156.99       78.60    278.98 o 
  -6   4 -10      501.63      666.50    272.12 o 
  -4   4 -10      212.36      200.85    180.43 o 
  -2   4 -10      425.97      759.57    358.70 o 
   0   4 -10      873.39     1906.73    689.30 o 
   2   4 -10      456.48     1379.01    564.09 o 
   4   4 -10      402.57      367.07    211.94 o 
   6   4 -10      257.20      231.93    200.84 o 
   8   4 -10      253.82       37.31    194.16 o 
  10   4 -10       73.26     -134.66    224.38 o 
  -9   5 -10      113.71     -117.96    313.72 o 
  -7   5 -10      167.19       51.39    293.37 o 
  -5   5 -10      606.70      224.78    231.19 o 
  -3   5 -10      215.95      341.81    233.01 o 
  -1   5 -10      522.78      831.31    353.98 o 
   1   5 -10     1015.96     1978.40    398.96 o 
   3   5 -10      355.06      756.33    303.04 o 
   5   5 -10      597.62      657.44    235.39 o 
   7   5 -10      212.01      243.20    251.32 o 
   9   5 -10      169.35      -43.77    225.15 o 
  -8   6 -10      512.23      520.18    344.20 o 
  -6   6 -10     1250.52     1017.64    357.80 o 
  -4   6 -10      606.66      291.35    213.99 o 
  -2   6 -10     1621.07     2643.83    530.52 o 
   0   6 -10     2465.21     2577.15    586.91 o 
   2   6 -10      739.46     1001.96    273.01 o 
   4   6 -10      850.86     1237.66    286.62 o 
   6   6 -10      841.73      833.48    274.74 o 
   8   6 -10      496.26      525.30    254.47 o 
  -9   7 -10      105.89       76.80    324.97 o 
  -7   7 -10      251.21      -58.81    248.28 o 
  -5   7 -10      796.03      267.40    250.19 o 
  -3   7 -10      216.95       28.34    308.89 o 
  -1   7 -10      249.75      379.96    308.33 o 
   1   7 -10      611.04      935.47    297.28 o 
   3   7 -10      259.94      687.59    247.41 o 
   5   7 -10      578.60      660.92    257.43 o 
   7   7 -10      250.99      -21.74    217.78 o 
   9   7 -10       52.81      246.53    245.33 o 
  -8   8 -10      230.42       79.39    305.07 o 
  -6   8 -10      417.67      490.15    272.12 o 
  -4   8 -10      459.62       80.06    262.34 o 
  -2   8 -10      178.39     -191.05    280.78 o 
   0   8 -10      194.77      190.21    247.88 o 
   2   8 -10      430.15      752.65    257.74 o 
   4   8 -10      831.12     1179.76    355.39 o 
   6   8 -10      394.13      342.60    223.64 o 
   8   8 -10       30.16     -210.17    229.35 o 
  -7   9 -10      611.61      698.63    342.96 o 
  -5   9 -10      606.87      477.67    323.62 o 
  -3   9 -10      964.66     1198.00    455.97 o 
  -1   9 -10     1272.33      906.32    401.66 o 
   1   9 -10     1580.13     1421.44    329.15 o 
   3   9 -10      501.08      702.12    249.96 o 
   5   9 -10      780.15      740.03    267.55 o 
   7   9 -10      210.92      192.74    297.98 o 
   9   9 -10      211.94      192.60    260.57 o 
  -8  10 -10      189.96      217.36    303.49 o 
  -6  10 -10      217.64       64.09    276.28 o 
  -4  10 -10       64.35      388.39    311.03 o 
  -2  10 -10      392.42      670.63    366.91 o 
   0  10 -10      283.30      499.49    276.28 o 
   2  10 -10      643.21     1494.71    300.53 o 
   4  10 -10      568.37      547.79    246.46 o 
   6  10 -10      517.47      307.56    231.61 o 
   8  10 -10      130.96       66.49    258.17 o 
  -7  11 -10      135.26       94.01    336.55 o 
  -5  11 -10      174.85      146.18    314.74 o 
  -3  11 -10       48.97     -328.23    307.32 o 
  -1  11 -10       60.64      591.02    412.00 o 
   1  11 -10      295.44     1020.16    305.28 o 
   3  11 -10      588.44      552.44    254.64 o 
   5  11 -10      140.55      433.60    243.35 o 
   7  11 -10      151.42       13.13    235.89 o 
  -6  12 -10      339.26      134.04    293.82 o 
  -4  12 -10      389.08      263.12    261.89 o 
  -2  12 -10      623.17      380.41    382.77 o 
   0  12 -10     1560.04     1451.82    361.22 o 
   2  12 -10      729.57      579.10    320.08 o 
   4  12 -10      221.45      269.81    214.07 o 
   6  12 -10      253.29     -119.72    238.16 o 
  -7  13 -10      109.49      102.66    373.10 o 
  -5  13 -10      365.27      158.21    308.22 o 
  -3  13 -10      289.20      217.51    241.30 o 
  -1  13 -10      324.55      266.27    339.70 o 
   1  13 -10       46.95      158.35    222.53 o 
   3  13 -10       72.32      231.15    222.94 o 
   5  13 -10      135.47     -193.87    180.95 o 
   7  13 -10       74.51       72.09    318.28 o 
  -6  14 -10       69.61      294.05    392.44 o 
  -4  14 -10      206.96      121.89    375.12 o 
  -2  14 -10       69.53     -243.90    320.92 o 
   0  14 -10       75.27      293.96    264.83 o 
   2  14 -10      196.57      332.93    244.67 o 
   4  14 -10       76.78     -107.65    217.40 o 
   6  14 -10       77.60     -186.26    223.64 o 
  -5  15 -10      199.52      312.38    393.56 o 
  -3  15 -10      860.90      697.74    313.88 o 
  -1  15 -10      817.63      630.03    394.46 o 
   1  15 -10      690.23      667.58    289.78 o 
   3  15 -10      169.17      -31.72    209.41 o 
   5  15 -10      142.33     -132.17    222.32 o 
  -4  16 -10      129.60     -124.37    381.87 o 
  -2  16 -10       13.43       74.44    379.96 o 
   0  16 -10      171.89       36.69    272.39 o 
   2  16 -10      125.25      157.71    221.72 o 
   4  16 -10       77.72      -96.90    199.64 o 
  -3  17 -10      386.31      403.42    298.89 o 
  -1  17 -10      148.52      472.67    367.83 o 
   1  17 -10      117.00       -2.14    326.77 o 
   3  17 -10      155.38       -7.72    356.74 o 
 -11   1  -9      167.45       93.72    261.70 o 
  -9   1  -9      273.63      -82.88    228.43 o 
  -7   1  -9     1159.06     1110.05    254.34 o 
  -5   1  -9      128.22       97.23    184.52 o 
  -3   1  -9     1120.37     1036.75    323.28 o 
  -1   1  -9     1570.90     2219.46    458.33 o 
   1   1  -9     1237.65     1627.52    288.17 o 
   3   1  -9     2296.83     2613.38    396.63 o 
   5   1  -9     1577.23     1724.80    365.78 o 
   7   1  -9     1409.35      962.11    192.00 o 
   9   1  -9      234.50       33.21    145.77 o 
  11   1  -9       65.95       23.34    171.77 o 
 -10   2  -9      182.60     -215.11    243.21 o 
  -8   2  -9      814.78      868.89    255.72 o 
  -6   2  -9      600.42      372.65    188.29 o 
  -4   2  -9      622.32      621.96    167.40 o 
  -2   2  -9     2791.48     3026.94    376.13 o 
   0   2  -9     2908.53     2607.42    231.31 o 
   2   2  -9     1862.02     2699.25    211.33 o 
   4   2  -9     1256.38     1571.67    210.89 o 
   6   2  -9      563.06      456.41    151.81 o 
   8   2  -9      161.24       80.11    153.25 o 
  10   2  -9      190.22        9.98    148.78 o 
 -11   3  -9        1.57      -78.71    370.62 o 
  -9   3  -9        7.88     -221.52    225.20 o 
  -7   3  -9      126.60      -47.96    206.67 o 
  -5   3  -9      691.24      856.52    269.53 o 
  -3   3  -9      301.57      460.24    291.12 o 
  -1   3  -9      761.77     1475.29    392.89 o 
   1   3  -9      140.46      239.95    180.77 o 
   3   3  -9     1344.47     1424.30    221.45 o 
   5   3  -9      214.14       39.46    122.12 o 
   7   3  -9       77.83      173.95    269.60 o 
   9   3  -9       76.61      122.46    172.35 o 
  11   3  -9        2.77      -82.01    166.23 o 
 -10   4  -9      197.47      -33.96    315.19 o 
  -8   4  -9      390.74      681.19    245.29 o 
  -6   4  -9      441.70      869.56    346.05 o 
  -4   4  -9      430.14      324.70    178.65 o 
  -2   4  -9     1616.54     3066.07    518.26 o 
   0   4  -9     2562.36     3796.24    839.58 o 
   2   4  -9      627.18      633.19    291.74 o 
   4   4  -9      873.68      732.41    387.26 o 
   6   4  -9      132.33      589.41    408.35 o 
   8   4  -9      304.53      233.59    228.88 o 
  10   4  -9      304.33       36.86    220.30 o 
  -9   5  -9      395.63      596.30    400.76 o 
  -7   5  -9      665.73      449.11    322.27 o 
  -5   5  -9     1099.84      999.14    212.77 o 
  -3   5  -9     1443.67     1657.68    263.22 o 
  -1   5  -9     2196.69     2255.78    475.09 o 
   1   5  -9      711.79      744.91    223.89 o 
   3   5  -9      878.63      678.77    218.58 o 
   5   5  -9      958.37     1137.67    257.94 o 
   7   5  -9      944.87      480.83    227.88 o 
   9   5  -9      403.38      449.58    259.41 o 
  11   5  -9      174.39       79.42    272.40 o 
 -10   6  -9        1.25     -345.32    305.18 o 
  -8   6  -9        7.98      -24.40    282.46 o 
  -6   6  -9       88.40      140.45    228.49 o 
  -4   6  -9        1.05      -40.45    170.56 o 
  -2   6  -9       28.18       -5.40    253.45 o 
   0   6  -9       64.55      687.98    252.55 o 
   2   6  -9      292.68      261.11    195.56 o 
   4   6  -9      181.27      608.90    208.64 o 
   6   6  -9      170.58      231.27    208.55 o 
   8   6  -9       17.94      -75.19    192.28 o 
  10   6  -9        3.85       43.57    261.27 o 
  -9   7  -9      267.70      373.10    376.58 o 
  -7   7  -9      992.70     2095.10    422.91 o 
  -5   7  -9     1587.62     1387.47    333.63 o 
  -3   7  -9     1741.53     2806.66    524.00 o 
  -1   7  -9     1185.37     1522.86    406.72 o 
   1   7  -9      339.46      209.06    184.70 o 
   3   7  -9      308.18      134.04    171.74 o 
   5   7  -9     1488.23     1910.92    316.73 o 
   7   7  -9      670.86     1266.74    558.69 o 
   9   7  -9      247.93       77.59    317.55 o 
 -10   8  -9      128.63      110.20    395.25 o 
  -8   8  -9      518.42      886.08    387.83 o 
  -6   8  -9      676.84      510.06    291.01 o 
  -4   8  -9      602.89      391.57    191.83 o 
  -2   8  -9     2056.66     2935.18    532.43 o 
   0   8  -9     1445.13     1398.70    393.56 o 
   2   8  -9      359.68      262.40    188.10 o 
   4   8  -9      884.29      770.84    227.68 o 
   6   8  -9      903.13     1001.02    270.58 o 
   8   8  -9      492.24      431.28    241.95 o 
  10   8  -9       77.50      -31.21    240.02 o 
  -9   9  -9        6.35      -10.68    369.50 o 
  -7   9  -9       39.56      245.58    282.46 o 
  -5   9  -9      270.64      110.08    274.82 o 
  -3   9  -9       93.31     -106.94    298.09 o 
  -1   9  -9       70.10     -208.14    251.43 o 
   1   9  -9      103.61      421.04    216.44 o 
   3   9  -9      979.25     1373.19    556.95 o 
   5   9  -9       16.63       81.89    208.61 o 
   7   9  -9       51.56     -135.10    196.47 o 
   9   9  -9        9.07     -231.14    213.69 o 
  -8  10  -9      224.05      400.87    378.04 o 
  -6  10  -9      531.93      638.92    315.19 o 
  -4  10  -9      821.85      493.25    202.25 o 
  -2  10  -9      598.33      164.06    322.61 o 
   0  10  -9     1106.32     1053.15    287.62 o 
   2  10  -9      604.63      550.87    206.30 o 
   4  10  -9     1126.11     1449.73    281.10 o 
   6  10  -9      664.58     1116.16    268.77 o 
   8  10  -9      178.15      324.97    253.59 o 
  -9  11  -9      186.88      132.46    453.16 o 
  -7  11  -9      572.94      580.33    334.30 o 
  -5  11  -9      358.41      382.99    282.02 o 
  -3  11  -9      350.79      663.54    364.44 o 
  -1  11  -9      560.27      591.35    347.57 o 
   1  11  -9      642.85      991.69    451.70 o 
   3  11  -9      868.39     1285.95    277.24 o 
   5  11  -9      975.40      704.88    242.31 o 
   7  11  -9      392.20      287.91    233.60 o 
   9  11  -9      136.30     -319.94    225.41 o 
  -8  12  -9       14.40      272.68    359.94 o 
  -6  12  -9      141.67     -318.34    241.31 o 
  -4  12  -9       38.65       66.11    213.11 o 
  -2  12  -9      199.16      372.65    328.34 o 
   0  12  -9      257.72      317.03    215.22 o 
   2  12  -9      122.71       12.43    190.23 o 
   4  12  -9       31.63      -32.47    176.96 o 
   6  12  -9       11.40     -186.36    189.89 o 
   8  12  -9        6.90      -11.10    204.21 o 
  -7  13  -9      249.68      -88.16    367.14 o 
  -5  13  -9      373.31      331.83    353.87 o 
  -3  13  -9      376.60      120.77    197.80 o 
  -1  13  -9      456.74      467.66    356.00 o 
   1  13  -9      762.68      668.01    237.71 o 
   3  13  -9      680.43      482.62    226.31 o 
   5  13  -9      181.49       56.47    205.03 o 
   7  13  -9      175.14       23.45    219.94 o 
  -6  14  -9       93.42      211.51    386.37 o 
  -4  14  -9      467.15      644.88    265.65 o 
  -2  14  -9      745.69      515.57    366.69 o 
   0  14  -9     1717.02     1909.28    353.43 o 
   2  14  -9     1043.83     1110.85    265.11 o 
   4  14  -9      251.78       38.28    188.96 o 
   6  14  -9      141.79      -68.60    202.97 o 
  -7  15  -9       29.51     -435.95    301.92 o 
  -5  15  -9        1.95     -137.30    292.14 o 
  -3  15  -9        2.04       25.80    222.71 o 
  -1  15  -9       36.10     -108.40    324.86 o 
   1  15  -9        0.77      -79.47    173.09 o 
   3  15  -9       71.22      -30.79    203.54 o 
   5  15  -9        9.11     -115.97    195.00 o 
   7  15  -9        2.84     -143.34    209.75 o 
  -6  16  -9       56.52      -80.17    337.68 o 
  -4  16  -9      200.29      293.66    249.72 o 
  -2  16  -9      463.73      548.74    379.84 o 
   0  16  -9      788.56      825.86    264.91 o 
   2  16  -9      414.16      397.99    210.80 o 
   4  16  -9       81.73      -52.97    182.94 o 
   6  16  -9      211.38      123.36    222.32 o 
  -5  17  -9      294.56      342.40    362.53 o 
  -3  17  -9      384.92      425.14    282.72 o 
  -1  17  -9      287.06       59.56    279.00 o 
   1  17  -9      346.65      270.42    263.29 o 
   3  17  -9      220.28      406.91    227.17 o 
   5  17  -9      267.75      344.80    233.51 o 
  -4  18  -9       73.54      169.79    376.81 o 
  -2  18  -9       48.64      152.66    254.09 o 
   0  18  -9       12.23      -76.85    247.00 o 
   2  18  -9        3.34      -15.81    191.73 o 
   4  18  -9        1.12       60.50    212.58 o 
  -1  19  -9      184.48      298.17    295.37 o 
   1  19  -9      224.59      128.05    224.57 o 
 -12   0  -8      206.54     -183.06    348.92 o 
 -10   0  -8      386.23     -175.53    322.16 o 
  -8   0  -8     2132.72     2046.07    403.23 o 
  -6   0  -8      749.67      996.27    290.45 o 
  -4   0  -8      925.24     1386.36    660.85 o 
   0   0  -8     9081.08    10689.47    728.65 o 
   2   0  -8     7715.72     8847.04    592.93 o 
   4   0  -8     3711.11     4605.01    396.71 o 
   6   0  -8     2853.46     2688.93    405.03 o 
   8   0  -8     1695.56     1486.13    327.61 o 
  10   0  -8      454.86      123.40    207.79 o 
  12   0  -8      174.10      -53.86    357.58 o 
 -11   1  -8       49.40     -183.85    221.41 o 
  -9   1  -8      119.68      104.84    213.06 o 
  -7   1  -8      591.21      396.31    194.81 o 
  -5   1  -8      173.29      362.96    160.75 o 
  -3   1  -8      728.38     1312.25    335.88 o 
  -1   1  -8     1203.42     2159.19    403.79 o 
   1   1  -8      891.22     2272.97    374.67 o 
   3   1  -8     2162.07     2205.13    230.65 o 
   5   1  -8      672.81     1033.24    167.42 o 
   7   1  -8      265.37      182.37    144.49 o 
   9   1  -8       16.13      -55.32    133.67 o 
  11   1  -8        9.36      -57.81    153.32 o 
 -10   2  -8       53.78     -142.87    233.48 o 
  -8   2  -8      293.52      279.19    206.55 o 
  -6   2  -8      130.11      115.20    153.92 o 
  -4   2  -8      449.30      529.15    126.75 o 
  -2   2  -8     4613.12     3142.42    364.10 o 
   0   2  -8     1510.72     2429.81    333.06 o 
   4   2  -8     1063.65     2161.39    369.69 o 
   6   2  -8      467.75      775.53    186.27 o 
   8   2  -8      130.88       26.93    143.76 o 
  10   2  -8      164.82      242.50    172.11 o 
  12   2  -8       12.46      -63.45    230.56 o 
 -11   3  -8      238.37       14.49    223.29 o 
  -9   3  -8     1263.60     1147.09    311.87 o 
  -7   3  -8     1248.32     1539.61    293.93 o 
  -5   3  -8      686.38      850.86    197.39 o 
  -3   3  -8     4268.96     5140.82    474.86 o 
  -1   3  -8    11056.52    10855.22    803.09 o 
   1   3  -8     8103.53    10883.77    421.23 o 
   3   3  -8     6076.78     5692.35    271.06 o 
   5   3  -8     1626.59     2338.25    194.26 o 
   7   3  -8      687.36      728.51    175.59 o 
   9   3  -8      269.09      -10.19    151.00 o 
  11   3  -8      253.99       89.24    184.59 o 
 -10   4  -8       80.30      -22.17    223.77 o 
  -8   4  -8      430.37      430.70    226.74 o 
  -6   4  -8      177.60        6.30    155.41 o 
  -4   4  -8      514.96      743.64    189.22 o 
  -2   4  -8      660.29     1929.46    371.97 o 
   4   4  -8      377.06      546.85    132.58 o 
   8   4  -8      114.07     -124.31    139.07 o 
  10   4  -8       18.64       62.51    170.99 o 
 -11   5  -8       26.96        1.57    366.24 o 
  -9   5  -8      133.41      137.41    301.58 o 
  -7   5  -8      579.52      483.31    240.97 o 
  -5   5  -8      658.79      235.14    164.93 o 
  -3   5  -8      990.97     1633.76    318.17 o 
  -1   5  -8     1032.58     1500.48    358.59 o 
   1   5  -8      910.18     1159.79    237.35 o 
   3   5  -8      790.05      988.26    385.24 o 
   5   5  -8      507.66      581.54    149.14 o 
   7   5  -8      358.52      391.49    156.92 o 
   9   5  -8       46.60     -136.50    154.88 o 
  11   5  -8       47.95      185.67    201.77 o 
 -10   6  -8      281.88      406.27    375.23 o 
  -8   6  -8     1271.41     2004.58    469.01 o 
  -6   6  -8     1227.47     1014.71    296.18 o 
  -4   6  -8     2164.39     2334.18    320.43 o 
  -2   6  -8     5419.22     6480.50    569.76 o 
   0   6  -8     3742.20     4396.08    457.66 o 
   2   6  -8      406.55      829.04    204.45 o 
   4   6  -8      872.17      965.63    219.22 o 
   6   6  -8     1318.89     1641.68    286.26 o 
   8   6  -8      820.04      862.72    246.83 o 
  10   6  -8      596.98      433.11    273.45 o 
 -11   7  -8       47.79        0.22    383.67 o 
  -9   7  -8      236.35      478.46    381.53 o 
  -7   7  -8      198.12      225.68    285.61 o 
  -5   7  -8      145.09       70.05    216.01 o 
  -3   7  -8     1181.03     1868.07    415.26 o 
  -1   7  -8     2521.43     2673.52    485.21 o 
   1   7  -8      862.70      846.36    203.23 o 
   3   7  -8      209.81      455.52    180.43 o 
   5   7  -8      380.29      442.65    191.58 o 
   7   7  -8      184.44      378.34    211.35 o 
   9   7  -8       37.57      -34.37    227.57 o 
  11   7  -8       43.33      119.81    387.66 o 
 -10   8  -8       73.20        9.11    353.98 o 
  -8   8  -8      156.31       53.97    264.02 o 
  -6   8  -8      403.53      249.07    248.17 o 
  -4   8  -8     1164.43      894.28    215.53 o 
  -2   8  -8     1356.59     1685.46    393.00 o 
   0   8  -8      931.16     1217.12    345.55 o 
   2   8  -8      261.63      299.37    176.42 o 
   4   8  -8      811.20      729.05    212.08 o 
   6   8  -8      300.12      197.74    173.53 o 
   8   8  -8      394.42      189.10    208.48 o 
  10   8  -8       28.51     -265.99    214.96 o 
  -9   9  -8      419.14       80.62    316.99 o 
  -7   9  -8      932.29     1018.20    367.14 o 
  -5   9  -8     1531.06     1091.07    360.28 o 
  -3   9  -8     1540.65     1699.51    406.04 o 
  -1   9  -8     2593.33     3444.56    553.80 o 
   1   9  -8      591.64      445.99    177.96 o 
   3   9  -8      409.15      739.48    227.75 o 
   5   9  -8     1569.56     1761.13    306.32 o 
   7   9  -8     1239.44     1114.54    281.58 o 
   9   9  -8      425.59      662.13    239.59 o 
 -10  10  -8       40.15      458.22    389.06 o 
  -8  10  -8       17.06     -263.69    270.32 o 
  -6  10  -8      349.32      447.20    284.71 o 
  -4  10  -8      241.49      297.39    180.84 o 
  -2  10  -8     1075.84      949.38    380.63 o 
   0  10  -8      357.13      573.59    322.16 o 
   2  10  -8      831.65      660.41    206.93 o 
   4  10  -8      402.57      351.01    203.62 o 
   6  10  -8      469.99      185.30    199.75 o 
   8  10  -8      248.03      261.81    258.06 o 
  10  10  -8       50.27       74.03    250.62 o 
  -9  11  -8      116.29      -16.53    314.29 o 
  -7  11  -8       48.75      178.00    318.90 o 
  -5  11  -8      213.36      162.60    296.07 o 
  -3  11  -8       64.37        8.46    156.85 o 
  -1  11  -8      241.06      -38.57    257.28 o 
   1  11  -8      180.27      169.34    169.05 o 
   3  11  -8      556.35      534.34    198.71 o 
   5  11  -8      410.09      159.27    184.29 o 
   7  11  -8      143.00      141.70    197.28 o 
   9  11  -8       90.19      -42.26    211.59 o 
  -8  12  -8      727.34     1378.82    437.30 o 
  -6  12  -8      602.76      442.81    345.55 o 
  -4  12  -8     1793.69     1550.53    292.57 o 
  -2  12  -8      751.39      744.28    356.79 o 
   0  12  -8     1290.84     1279.96    271.34 o 
   2  12  -8      960.14     1446.25    267.57 o 
   4  12  -8     1402.19     1808.94    299.47 o 
   6  12  -8     1170.48     1346.57    282.24 o 
   8  12  -8      269.12      181.28    229.44 o 
  -9  13  -8       89.68       67.69    347.46 o 
  -7  13  -8       51.40      577.64    351.96 o 
  -5  13  -8       69.70     -223.32    242.32 o 
  -3  13  -8      115.33      131.41    372.93 o 
  -1  13  -8     1177.78      669.05    347.23 o 
   1  13  -8      328.91      366.06    178.42 o 
   3  13  -8      381.84      386.20    199.40 o 
   5  13  -8      233.74      184.11    211.79 o 
   7  13  -8       65.71     -106.62    181.99 o 
   9  13  -8       41.37     -177.48    204.20 o 
  -8  14  -8      137.44     -336.21    355.89 o 
  -6  14  -8      177.20       94.12    299.89 o 
  -4  14  -8      304.12      388.80    232.38 o 
  -2  14  -8      195.33      193.86    274.03 o 
   0  14  -8      316.40      487.29    205.34 o 
   2  14  -8      462.97      572.13    237.09 o 
   4  14  -8       52.96       98.62    190.17 o 
   6  14  -8       67.86      -33.10    197.24 o 
   8  14  -8       32.10        1.22    213.20 o 
  -7  15  -8      322.00      236.81    355.89 o 
  -5  15  -8      121.32     -120.77    322.83 o 
  -3  15  -8      179.25      421.54    235.42 o 
  -1  15  -8      926.42      602.26    337.00 o 
   1  15  -8     1801.96     1454.67    285.35 o 
   3  15  -8     1338.09     1805.80    381.64 o 
   5  15  -8      430.86      359.00    218.15 o 
   7  15  -8      125.62      -45.03    230.91 o 
  -6  16  -8       26.32       87.60    327.33 o 
  -4  16  -8      209.10      291.26    244.84 o 
  -2  16  -8      376.21       72.24    210.60 o 
   0  16  -8       60.25       23.44    169.83 o 
   2  16  -8       89.72       44.93    173.82 o 
   4  16  -8      124.48       44.48    170.73 o 
   6  16  -8      133.64      -21.45    197.09 o 
  -5  17  -8      261.29      145.73    328.01 o 
  -3  17  -8      117.81     -111.99    238.61 o 
  -1  17  -8      314.11       64.77    373.10 o 
   1  17  -8      397.45      697.33    330.82 o 
   3  17  -8       52.33      -99.88    153.78 o 
   5  17  -8       42.38      -29.56    257.61 o 
  -4  18  -8      288.71      292.24    249.16 o 
  -2  18  -8      506.57      977.12    314.24 o 
   0  18  -8      593.02      486.83    242.65 o 
   2  18  -8      284.69      -28.36    186.97 o 
   4  18  -8      231.81     -139.41    206.20 o 
   6  18  -8      245.10      107.02    234.63 o 
  -3  19  -8      156.85      419.15    264.46 o 
  -1  19  -8      107.56      384.93    283.55 o 
   1  19  -8       50.05      -33.93    196.39 o 
   3  19  -8        5.22     -210.13    170.05 o 
  -2  20  -8      216.96      129.44    264.92 o 
   0  20  -8       72.54       39.65    236.19 o 
   2  20  -8       40.33     -168.78    202.34 o 
 -11   1  -7      223.65       66.69    226.62 o 
  -9   1  -7     1014.51      713.52    218.86 o 
  -7   1  -7      623.18      572.92    193.96 o 
  -5   1  -7      681.10      672.80    165.40 o 
  -3   1  -7     4202.07     3973.85    377.59 o 
   1   1  -7      540.25     2145.40    592.93 o 
   3   1  -7     3517.07     3021.32    295.00 o 
   5   1  -7     2305.57     2951.77    468.90 o 
   7   1  -7     1282.19     1419.99    204.68 o 
   9   1  -7      862.14      831.05    182.36 o 
  11   1  -7      275.79      248.55    162.14 o 
 -12   2  -7       89.17     -192.33    231.60 o 
 -10   2  -7      731.47      704.58    247.64 o 
  -8   2  -7     1798.29     1496.22    250.52 o 
  -6   2  -7      926.39     1195.63    410.54 o 
  -4   2  -7     2800.29     2747.79    238.07 o 
  -2   2  -7     2483.31     2474.38    299.67 o 
   2   2  -7     5684.26     4420.85    217.41 o 
   4   2  -7     4048.96     6187.15    280.63 o 
   6   2  -7     2671.43     2096.93    217.79 o 
   8   2  -7      482.36      487.79    163.96 o 
  10   2  -7      102.21       59.33    159.21 o 
  12   2  -7       77.30       40.28    228.65 o 
 -11   3  -7        8.11     -242.98    215.43 o 
  -9   3  -7       16.90       33.96    183.61 o 
  -7   3  -7      582.26      326.72    178.41 o 
  -5   3  -7      260.20      337.46    157.65 o 
  -3   3  -7      720.26      531.99    149.95 o 
  -1   3  -7      930.44     2162.79    283.36 o 
   1   3  -7     2255.74     4802.23    458.75 o 
   3   3  -7      640.91      579.95    192.51 o 
   5   3  -7      441.19      496.74    132.54 o 
   7   3  -7      128.75      223.57    143.01 o 
   9   3  -7       54.06      -88.05    151.59 o 
  11   3  -7       67.74       82.17    190.89 o 
 -12   4  -7      135.18       12.12    222.21 o 
 -10   4  -7      489.22      348.79    213.51 o 
  -8   4  -7      593.20      735.97    210.06 o 
  -6   4  -7      463.41      261.11    154.28 o 
  -4   4  -7     1241.35     1895.68    279.26 o 
  -2   4  -7     3195.07     2371.04    300.12 o 
   0   4  -7     2250.75     3164.43    200.63 o 
   2   4  -7     3568.23     3787.67    309.94 o 
   4   4  -7     1751.30     2206.63    284.44 o 
   6   4  -7     1797.29     1954.70    219.83 o 
   8   4  -7      397.32      416.20    166.70 o 
  10   4  -7      246.09      358.89    183.93 o 
  12   4  -7      199.51      215.05    244.12 o 
 -11   5  -7       99.56      106.15    354.77 o 
  -9   5  -7      950.98     1301.67    699.81 o 
  -7   5  -7      878.99     1103.21    365.79 o 
  -5   5  -7      694.52      556.20    158.72 o 
  -3   5  -7     7326.30     7420.10    735.29 o 
  -1   5  -7     2160.97     3019.68    263.29 o 
   1   5  -7     2607.13     3183.33    242.74 o 
   3   5  -7     2588.23     2373.50    166.00 o 
   5   5  -7     1096.57      833.75    152.39 o 
   7   5  -7      827.49      836.56    216.28 o 
   9   5  -7       72.23      152.76    163.45 o 
  11   5  -7      252.36      252.61    198.31 o 
 -12   6  -7        0.51     -167.54    388.61 o 
 -10   6  -7        1.62     -382.54    317.89 o 
  -8   6  -7      280.11      380.90    186.68 o 
  -6   6  -7       61.91       64.57    145.39 o 
  -4   6  -7      246.47      340.78    118.00 o 
  -2   6  -7      299.65       53.64    206.68 o 
   0   6  -7      128.77      295.40    227.70 o 
   2   6  -7     1284.05     1490.55    417.74 o 
   4   6  -7       87.50      138.10    131.28 o 
   6   6  -7      674.71      410.20    139.30 o 
   8   6  -7       96.33       50.59    134.86 o 
  10   6  -7       12.40      -23.18    171.25 o 
  12   6  -7       17.64     -308.92    236.07 o 
 -11   7  -7      240.45     -127.85    345.77 o 
  -9   7  -7      350.84      250.31    349.93 o 
  -7   7  -7      179.54     -153.94    216.46 o 
  -5   7  -7     1825.84     1523.20    320.58 o 
  -3   7  -7     4091.06     3716.42    402.61 o 
  -1   7  -7     8230.25     7971.54    636.67 o 
   1   7  -7     3406.65     2597.55    222.72 o 
   3   7  -7      810.29      785.12    362.81 o 
   5   7  -7      566.34      578.47    198.51 o 
   7   7  -7      289.90      177.66    139.63 o 
   9   7  -7      863.65      936.20    221.47 o 
  11   7  -7      273.86      338.69    205.00 o 
 -10   8  -7      327.75      466.65    378.94 o 
  -8   8  -7      229.33      812.42    388.73 o 
  -4   8  -7     1021.05     1202.15    486.84 o 
  -2   8  -7     3907.67     3836.21    427.97 o 
   0   8  -7     2074.27     2504.29    436.52 o 
   2   8  -7     1100.01     1439.85    228.17 o 
   4   8  -7     1368.48     1213.14    227.84 o 
   6   8  -7      688.17      870.29    228.23 o 
   8   8  -7      282.02      439.10    220.68 o 
  10   8  -7      206.65      539.38    246.72 o 
 -11   9  -7        4.23       49.48    417.06 o 
  -9   9  -7       13.50       49.70    353.08 o 
  -7   9  -7       52.73       92.21    253.79 o 
  -5   9  -7      393.39      459.43    190.19 o 
  -3   9  -7      139.02      474.75    284.71 o 
  -1   9  -7       32.67      312.60    240.30 o 
   1   9  -7      250.18       21.01    133.05 o 
   3   9  -7      583.66      742.43    187.79 o 
   5   9  -7       11.25      268.06    165.11 o 
   7   9  -7       67.01      210.67    177.10 o 
   9   9  -7        1.35     -176.74    352.07 o 
  11   9  -7       25.50     -201.18    245.98 o 
 -10  10  -7      341.60      510.17    441.01 o 
  -8  10  -7      807.33     1553.56    468.56 o 
  -6  10  -7      819.70     1170.00    337.11 o 
  -4  10  -7     1754.63     1753.34    381.42 o 
  -2  10  -7     1800.66     1697.83    406.27 o 
   0  10  -7      929.77      783.53    303.94 o 
   2  10  -7     1270.99     1114.34    215.34 o 
   4  10  -7      803.22      806.15    242.21 o 
   6  10  -7      789.34     1185.46    250.93 o 
   8  10  -7      939.86      889.00    239.81 o 
  10  10  -7      263.26      372.80    216.79 o 
  -9  11  -7      251.40      812.87    431.01 o 
  -7  11  -7       27.59      -23.05    293.60 o 
  -5  11  -7      628.53     1128.46    233.60 o 
  -3  11  -7     1161.35     1577.44    405.31 o 
  -1  11  -7     1416.77     1227.13    359.04 o 
   1  11  -7      162.13      255.14    150.73 o 
   3  11  -7      547.97      508.42    216.18 o 
   5  11  -7      807.02     1093.17    238.98 o 
   7  11  -7      979.09     1255.61    431.06 o 
   9  11  -7      315.36      246.63    213.09 o 
  11  11  -7       66.65       -8.16    279.54 o 
 -10  12  -7       29.51      -59.03    388.95 o 
  -8  12  -7        0.61     -408.18    272.12 o 
  -6  12  -7       21.95     -258.29    255.59 o 
  -4  12  -7      224.03      496.92    351.45 o 
  -2  12  -7       73.40      373.10    286.85 o 
   0  12  -7      178.58      233.89    282.35 o 
   2  12  -7       96.45      223.32    214.15 o 
   4  12  -7      368.07      332.71    168.73 o 
   6  12  -7       78.96      166.97    183.93 o 
   8  12  -7       47.73      -30.29    186.93 o 
  10  12  -7        5.31     -148.09    218.65 o 
  -9  13  -7      283.52      203.98    406.49 o 
  -7  13  -7      978.07      847.96    350.16 o 
  -5  13  -7     1337.18     1465.84    293.39 o 
  -3  13  -7     1206.17     1082.39    247.18 o 
  -1  13  -7     1392.17     1159.32    384.23 o 
   1  13  -7      697.17      641.89    203.23 o 
   3  13  -7     1160.26     1221.30    360.22 o 
   5  13  -7     1730.31     2166.09    324.33 o 
   7  13  -7      507.95      528.45    226.08 o 
   9  13  -7      251.39       -3.10    200.15 o 
  -8  14  -7      571.29      675.91    421.79 o 
  -6  14  -7      219.97      468.56    294.95 o 
  -2  14  -7      374.81      624.64    330.59 o 
   0  14  -7      171.22       13.19    146.83 o 
   2  14  -7     1251.94      610.28    204.22 o 
   4  14  -7     1675.71     2056.67    308.14 o 
   6  14  -7      801.89      816.90    250.15 o 
   8  14  -7       31.63      -30.90    207.03 o 
  -9  15  -7        3.27     -509.72    339.81 o 
  -7  15  -7       44.71     -151.80    316.20 o 
  -5  15  -7       37.17       74.75    198.50 o 
  -3  15  -7       25.42      124.39    194.36 o 
  -1  15  -7      281.31      -17.32    291.57 o 
   1  15  -7      160.95      137.45    153.16 o 
   3  15  -7      220.33      302.07    170.76 o 
   5  15  -7       46.80       22.80    154.87 o 
   7  15  -7       29.07       42.66    193.51 o 
   9  15  -7       12.64     -145.57    191.10 o 
  -8  16  -7      161.34       50.60    323.96 o 
  -6  16  -7      607.89      393.79    346.56 o 
  -4  16  -7      389.85      509.53    305.57 o 
  -2  16  -7      220.23      383.71    209.65 o 
   0  16  -7      450.83      294.67    238.05 o 
   2  16  -7     1663.79     2033.12    297.43 o 
   4  16  -7     1080.53     1223.36    263.50 o 
   6  16  -7      541.49      388.30    219.53 o 
   8  16  -7      169.36     -135.48    202.28 o 
  -7  17  -7       32.40      174.74    322.16 o 
  -5  17  -7      181.63      142.02    314.06 o 
  -3  17  -7      464.78      943.32    266.35 o 
  -1  17  -7      673.36      370.06    325.87 o 
   1  17  -7      673.04      676.63    235.17 o 
   3  17  -7      142.24      240.37    193.51 o 
   5  17  -7      161.27      148.96    363.99 o 
   7  17  -7       73.44      -89.09    197.88 o 
  -6  18  -7       17.02       38.34    319.80 o 
  -4  18  -7      193.61       68.42    226.59 o 
  -2  18  -7       64.61      -82.80    208.50 o 
   0  18  -7       12.56      -10.19    179.18 o 
   2  18  -7        4.56      -81.17    194.49 o 
   4  18  -7       48.71      -25.30    189.93 o 
   6  18  -7       42.85      126.24    221.22 o 
  -5  19  -7      281.41      496.00    360.61 o 
  -3  19  -7      507.25      866.15    288.32 o 
  -1  19  -7      880.56     1011.86    235.71 o 
   1  19  -7      640.87      468.88    276.90 o 
   3  19  -7      224.19       34.66    201.45 o 
   5  19  -7      287.77      146.35    221.78 o 
  -4  20  -7       88.61      169.12    237.06 o 
  -2  20  -7      192.77      242.16    236.79 o 
   0  20  -7      375.92      290.46    224.69 o 
   2  20  -7      151.33      218.69    205.12 o 
   4  20  -7       57.27      231.01    232.92 o 
  -3  21  -7       13.33      147.75    350.49 o 
  -1  21  -7       15.19     -231.17    316.76 o 
   1  21  -7       30.98       20.37    207.31 o 
   3  21  -7        1.18     -124.38    188.90 o 
 -12   0  -6      226.15      447.31    346.11 o 
 -10   0  -6     2172.42     2991.07    354.66 o 
  -8   0  -6     1621.82     1968.60    392.89 o 
  -6   0  -6     1941.51     1941.27    229.28 o 
  -4   0  -6     7992.00    10005.26    435.16 o 
   2   0  -6     2155.90     2301.77    220.62 o 
   4   0  -6     2195.58     2299.75    245.81 o 
   6   0  -6     2093.98     2019.87    250.98 o 
   8   0  -6      555.05      531.53    338.24 o 
  10   0  -6      779.74      839.57    247.82 o 
  12   0  -6      291.12     -322.50    246.26 o 
 -13   1  -6       23.10        4.69    233.20 o 
 -11   1  -6       83.11     -175.64    199.65 o 
  -9   1  -6      247.39      211.73    190.57 o 
  -7   1  -6      833.44      995.40    431.96 o 
  -5   1  -6     1038.02     1455.62    200.16 o 
  -3   1  -6     2421.67     2009.78    154.14 o 
   1   1  -6     2118.96     2523.43    166.10 o 
   3   1  -6     1914.01     1625.92    138.29 o 
   5   1  -6     5009.30     5167.89    641.96 o 
   7   1  -6      699.85      605.51    154.48 o 
   9   1  -6      503.12      412.57    163.08 o 
  11   1  -6       87.40      -59.27    182.45 o 
  13   1  -6       15.05       -9.95    207.41 o 
 -12   2  -6      147.67      114.85    213.21 o 
 -10   2  -6      381.84      288.20    190.65 o 
  -8   2  -6       65.94      265.38    247.04 o 
  -6   2  -6      251.38      158.32    141.35 o 
  -4   2  -6      731.57     1046.29    170.31 o 
  -2   2  -6     1649.30     1762.93    231.98 o 
   0   2  -6     1783.22     2770.90    292.25 o 
   2   2  -6     1759.25     1667.67    135.44 o 
   4   2  -6     1067.92     1798.41    225.61 o 
   6   2  -6     1805.85     2291.87    235.32 o 
   8   2  -6      729.69      399.72    153.93 o 
  10   2  -6       82.47      218.83    156.39 o 
  12   2  -6      187.67       58.76    210.63 o 
 -13   3  -6       74.08        8.07    242.65 o 
 -11   3  -6      310.25      128.74    227.82 o 
  -9   3  -6     1141.34     1003.70    221.28 o 
  -7   3  -6     2209.94     2258.07    203.27 o 
  -5   3  -6     3968.78     4010.16    187.84 o 
  -3   3  -6     7274.29     7178.99    967.88 o 
  -1   3  -6     1645.40     1782.05    238.27 o 
   1   3  -6     4569.16     6485.71    261.64 o 
   3   3  -6     5332.06     6752.18    279.89 o 
   5   3  -6     6146.08     5232.97    327.76 o 
   7   3  -6     2644.63     2648.17    305.60 o 
   9   3  -6      393.28      416.81    167.09 o 
  11   3  -6      265.48       45.37    192.58 o 
  13   3  -6       71.30       47.35    233.36 o 
 -12   4  -6       17.60      -12.35    238.72 o 
 -10   4  -6      115.73       42.58    180.72 o 
  -8   4  -6      502.04      258.49    191.05 o 
  -6   4  -6      193.97      223.60    140.78 o 
  -4   4  -6     2339.27     3101.73    156.67 o 
  -2   4  -6     1790.22     2082.84    253.23 o 
   0   4  -6     1547.21     2712.65    401.21 o 
   2   4  -6     2323.03     2447.58    142.79 o 
   4   4  -6     2054.01     3053.33    248.78 o 
   6   4  -6      326.43      578.44    206.47 o 
   8   4  -6      108.94       56.66    137.12 o 
  10   4  -6       84.58        2.71    155.76 o 
  12   4  -6       69.20     -112.73    221.79 o 
 -11   5  -6      215.96       62.12    203.75 o 
  -9   5  -6      143.42      -21.62    159.48 o 
  -7   5  -6       77.28      340.62    156.52 o 
  -5   5  -6      713.93     1098.66    208.36 o 
  -3   5  -6      995.14     1172.68    166.62 o 
  -1   5  -6     2160.84     2051.02    268.18 o 
   1   5  -6     3356.03     2475.23    153.96 o 
   3   5  -6      535.75      792.65    212.45 o 
   5   5  -6      941.22     1129.41    198.46 o 
   7   5  -6      689.89     1048.61    167.41 o 
   9   5  -6      168.73       68.36    140.68 o 
  11   5  -6      125.09        7.17    208.15 o 
 -12   6  -6      148.75      -96.82    378.83 o 
 -10   6  -6      927.82     1341.09    424.82 o 
  -8   6  -6      271.63      338.38    188.18 o 
  -6   6  -6     1984.11     1734.85    204.54 o 
  -4   6  -6     3181.84     3846.38    300.59 o 
  -2   6  -6     2697.35     2540.95    291.57 o 
   0   6  -6     7719.79     7859.67    343.73 o 
   2   6  -6     7196.45     9614.98    353.90 o 
   4   6  -6     4161.45     4132.08    288.04 o 
   6   6  -6     1936.70     1852.36    205.58 o 
   8   6  -6      435.95      482.25    163.48 o 
  10   6  -6      280.81      392.84    183.19 o 
  12   6  -6      331.80      316.45    242.95 o 
 -11   7  -6      191.96      231.64    341.27 o 
  -9   7  -6      235.51      518.26    378.61 o 
  -7   7  -6      614.06      642.34    161.68 o 
  -5   7  -6      534.93      744.44    128.42 o 
  -3   7  -6     3413.13     4649.26    246.87 o 
  -1   7  -6     1239.12     1419.18    316.42 o 
   1   7  -6     1413.91     1262.77    199.63 o 
   3   7  -6      690.03     1258.19    139.82 o 
   5   7  -6      127.60       12.45     95.12 o 
   7   7  -6      217.94      507.77    151.62 o 
   9   7  -6        9.79      -50.96    139.18 o 
  11   7  -6      192.94      290.89    211.52 o 
 -12   8  -6       74.00      483.74    430.67 o 
 -10   8  -6       84.92      255.82    359.04 o 
  -8   8  -6      210.66      123.80    254.69 o 
  -6   8  -6      556.32     1224.65    311.93 o 
  -4   8  -6     1987.83     2580.12    203.66 o 
  -2   8  -6     5483.88     5714.93    339.03 o 
   0   8  -6     4610.91     3134.44    348.36 o 
   2   8  -6     1027.31     1176.40    197.26 o 
   4   8  -6      228.61      250.25    103.62 o 
   6   8  -6      120.44      271.84    126.17 o 
   8   8  -6       71.60       18.84    128.58 o 
  10   8  -6      253.99      368.34    183.96 o 
  12   8  -6       38.98     -224.34    217.48 o 
 -11   9  -6      241.35      426.17    374.00 o 
  -9   9  -6     1079.63     1281.44    403.23 o 
  -7   9  -6      613.94      700.76    318.78 o 
  -5   9  -6     2351.64     2481.18    206.02 o 
  -3   9  -6     2968.48     2342.89    194.06 o 
  -1   9  -6     2756.44     3642.58    395.25 o 
   1   9  -6     2704.66     2902.08    223.46 o 
   3   9  -6     2094.10     2584.88    242.12 o 
   5   9  -6     2725.28     2716.89    351.51 o 
   7   9  -6      424.51      199.05    172.75 o 
   9   9  -6      854.90      807.95    206.83 o 
  11   9  -6      236.91      196.11    293.37 o 
 -10  10  -6      388.58      932.29    454.96 o 
  -8  10  -6       37.86      143.71    280.33 o 
  -6  10  -6      222.64      547.16    273.81 o 
  -4  10  -6      635.44      937.84    213.17 o 
  -2  10  -6     3171.12     2362.27    316.87 o 
   0  10  -6     2140.42     2087.68    425.05 o 
   2  10  -6      270.32      258.20    139.74 o 
   4  10  -6      466.01      459.34    316.09 o 
   6  10  -6      296.44      307.63    182.21 o 
   8  10  -6       98.07       -5.01    178.52 o 
  10  10  -6      335.14      246.67    206.10 o 
 -11  11  -6       52.78      -63.19    340.82 o 
  -9  11  -6       85.80       54.31    331.72 o 
  -7  11  -6      360.28      230.40    266.27 o 
  -5  11  -6      655.75     1128.71    241.45 o 
  -3  11  -6      581.19      964.67    223.61 o 
  -1  11  -6     1475.36     1235.78    354.21 o 
   1  11  -6      361.20      210.14    188.18 o 
   3  11  -6      785.29     1009.83    219.02 o 
   5  11  -6      653.51      418.53    169.84 o 
   7  11  -6      175.22      205.37    162.23 o 
   9  11  -6      206.62        6.00    167.48 o 
  11  11  -6       58.82      -20.80    317.66 o 
 -10  12  -6      164.34     -346.90    348.70 o 
  -8  12  -6      698.09     1376.45    427.07 o 
  -6  12  -6     1125.38     1987.04    419.42 o 
  -4  12  -6     1652.19     1636.54    262.46 o 
  -2  12  -6     3000.94     3026.60    502.52 o 
   0  12  -6     1033.31     1396.02    348.58 o 
   2  12  -6     1150.52     1869.35    260.47 o 
   4  12  -6     1853.38     2308.90    294.64 o 
   6  12  -6     1211.64     1537.53    281.68 o 
   8  12  -6     1040.36      610.31    223.00 o 
  10  12  -6      221.54       94.29    205.73 o 
  -9  13  -6      107.23      114.81    357.35 o 
  -7  13  -6       19.55       47.34    263.46 o 
  -5  13  -6      616.80      738.37    210.79 o 
  -3  13  -6      774.39      906.98    241.58 o 
  -1  13  -6     1313.61     1980.96    429.54 o 
   1  13  -6      108.64       97.84    125.46 o 
   3  13  -6     1112.59      613.63    196.61 o 
   5  13  -6      538.34      243.12    170.32 o 
   7  13  -6      146.51      -50.10    195.77 o 
   9  13  -6      141.78      124.56    214.21 o 
 -10  14  -6       67.32      -68.48    359.27 o 
  -8  14  -6       73.15      395.70    320.02 o 
  -6  14  -6      335.82      437.53    299.78 o 
  -4  14  -6      206.46      303.87    190.42 o 
  -2  14  -6      597.22      907.33    365.56 o 
   0  14  -6      804.91     1397.37    383.10 o 
   2  14  -6      650.75      367.81    167.95 o 
   4  14  -6      281.45      201.64    155.80 o 
   6  14  -6      147.75      177.05    174.48 o 
   8  14  -6       71.58       47.99    178.06 o 
  10  14  -6       49.67      -78.83    207.96 o 
  -9  15  -6      254.45      418.64    363.76 o 
  -7  15  -6      635.31      656.12    364.33 o 
  -5  15  -6     1529.96     2463.10    870.45 o 
  -3  15  -6      990.51     1155.92    244.62 o 
  -1  15  -6      390.20      491.61    314.40 o 
   1  15  -6       84.62       23.51    139.08 o 
   3  15  -6     1527.14     1537.66    254.66 o 
   5  15  -6     2452.63     2725.08    285.69 o 
   7  15  -6      626.81      652.67    228.03 o 
   9  15  -6      113.86       23.23    194.87 o 
  -8  16  -6       26.96     -373.43    280.67 o 
  -6  16  -6       40.01       93.78    235.57 o 
  -4  16  -6       97.11      138.37    175.34 o 
  -2  16  -6      221.62      310.67    216.31 o 
   0  16  -6      137.49       -4.40    146.39 o 
   2  16  -6      120.53       56.38    156.75 o 
   4  16  -6      174.80      306.71    185.49 o 
   6  16  -6      141.62       47.78    190.02 o 
   8  16  -6       20.79     -141.93    172.14 o 
  -7  17  -6       95.25      330.37    330.93 o 
  -5  17  -6       64.98       16.78    188.79 o 
  -3  17  -6      193.59      123.94    189.45 o 
  -1  17  -6      243.01      127.06    258.74 o 
   1  17  -6      286.47      229.03    185.26 o 
   3  17  -6      192.12      175.82    275.61 o 
   5  17  -6      122.62     -168.51    165.92 o 
   7  17  -6       78.86       47.87    211.96 o 
  -6  18  -6       88.27      -72.30    288.42 o 
  -4  18  -6      387.79      609.38    356.40 o 
  -2  18  -6      764.36      649.92    253.42 o 
   0  18  -6     1490.87     1302.13    343.75 o 
   2  18  -6     1350.96     1485.69    287.92 o 
   4  18  -6      839.97      737.26    314.34 o 
   6  18  -6      260.98       66.85    252.95 o 
   8  18  -6      138.03       41.04    225.09 o 
  -7  19  -6       36.61      143.82    331.49 o 
  -5  19  -6       60.04       67.04    192.87 o 
  -3  19  -6      158.08       65.68    195.84 o 
  -1  19  -6      161.97      128.01    188.01 o 
   1  19  -6      240.65      247.94    205.04 o 
   3  19  -6      100.98      193.52    210.40 o 
   5  19  -6       51.63      -26.27    203.99 o 
   7  19  -6       38.24     -165.84    199.78 o 
  -6  20  -6       25.76     -261.89    282.35 o 
  -4  20  -6        2.26      -29.36    207.41 o 
  -2  20  -6      210.99      405.26    351.28 o 
   0  20  -6      211.76      281.60    212.41 o 
   2  20  -6       61.58       88.56    170.40 o 
   4  20  -6       21.89     -167.35    180.36 o 
   6  20  -6       18.71     -114.21    214.72 o 
  -3  21  -6      350.00      273.92    376.69 o 
  -1  21  -6      300.09      447.16    328.62 o 
   1  21  -6      460.71      325.04    239.29 o 
   3  21  -6      309.31      308.49    210.73 o 
  -2  22  -6        1.08      -63.53    293.60 o 
   0  22  -6      106.29      202.48    207.84 o 
   2  22  -6       11.25      153.25    195.22 o 
 -13   1  -5      110.95     -187.67    217.79 o 
 -11   1  -5      888.88      962.20    288.14 o 
  -9   1  -5     1269.68     1177.11    230.49 o 
  -7   1  -5     2179.51     2342.14    204.33 o 
  -5   1  -5     3240.39     4514.28    411.98 o 
  -3   1  -5     4340.62     3669.38    222.28 o 
   1   1  -5     1504.67     3006.23    823.95 o 
   3   1  -5     2347.78     2853.68    170.83 o 
   5   1  -5     5344.54     3826.22    226.04 o 
   7   1  -5     1033.24      949.81    157.23 o 
   9   1  -5      989.21     1386.87    206.83 o 
  11   1  -5      586.43      319.73    211.71 o 
  13   1  -5       59.82      220.85    219.52 o 
 -12   2  -5      178.90       36.76    219.48 o 
 -10   2  -5      245.80      264.59    192.82 o 
  -8   2  -5      984.53     1115.12    206.41 o 
  -6   2  -5      729.46      699.31    156.93 o 
  -4   2  -5     8191.42     8255.05    515.56 o 
   0   2  -5     3950.15     5579.68    275.24 o 
   2   2  -5     1844.83     2766.76    305.30 o 
   4   2  -5     3233.69     3232.95    256.98 o 
   6   2  -5     2866.62     3043.13    190.01 o 
   8   2  -5      253.55      352.02    139.50 o 
  10   2  -5      937.61     1189.43    215.51 o 
  12   2  -5      102.82      -38.08    179.53 o 
 -13   3  -5        3.10     -210.56    219.99 o 
 -11   3  -5      152.26      134.55    202.00 o 
  -9   3  -5       57.00      327.84    173.57 o 
  -7   3  -5      296.91      315.50    233.83 o 
  -5   3  -5      644.98     1104.67    386.37 o 
  -3   3  -5      835.07     1422.21    114.68 o 
  -1   3  -5      199.43      437.30    176.88 o 
   1   3  -5      842.91      889.41     99.13 o 
   3   3  -5     2122.46     1905.14    235.02 o 
   5   3  -5     2020.31     2361.23    243.75 o 
   7   3  -5      325.91      254.14    125.85 o 
   9   3  -5        6.33      -49.57    134.41 o 
  11   3  -5        8.79       27.40    180.53 o 
  13   3  -5       22.80     -234.80    257.50 o 
 -12   4  -5      151.94      280.96    228.15 o 
 -10   4  -5      754.74      615.89    205.36 o 
  -8   4  -5      127.13        0.46    135.45 o 
  -6   4  -5     3422.19     3100.80    189.23 o 
  -4   4  -5     7934.62     7498.98    260.83 o 
  -2   4  -5     1530.66     2163.91    244.23 o 
   0   4  -5     4398.94     3932.37    198.80 o 
   2   4  -5     2627.18     3349.70    247.59 o 
   4   4  -5     7598.21     8210.49    454.28 o 
   6   4  -5     3500.97     2778.92    188.73 o 
   8   4  -5     2992.16     2755.57    196.96 o 
  10   4  -5      558.02      607.11    186.61 o 
  12   4  -5      300.22      203.56    233.84 o 
 -13   5  -5       86.07     -100.77    227.77 o 
 -11   5  -5      779.77      558.94    205.06 o 
  -9   5  -5      498.60      566.79    191.81 o 
  -7   5  -5      427.16      769.76    167.40 o 
  -5   5  -5     2546.30     1761.94    221.17 o 
  -3   5  -5     4201.34     3956.61    308.83 o 
  -1   5  -5     2348.24     2903.59    289.66 o 
   1   5  -5     2551.17     3152.30    175.00 o 
   3   5  -5     7072.52     8107.19    311.79 o 
   5   5  -5      705.09     1097.02    175.03 o 
   7   5  -5      349.97      795.27    321.72 o 
   9   5  -5      121.16      -80.27    126.90 o 
  11   5  -5      205.78       85.45    181.74 o 
  13   5  -5       70.17      162.01    241.52 o 
 -12   6  -5       19.18      -76.32    218.11 o 
 -10   6  -5       14.39       73.71    160.34 o 
  -8   6  -5       84.04       33.18    149.94 o 
  -6   6  -5      490.13      629.17    191.50 o 
  -4   6  -5     2653.96     2254.73    125.13 o 
  -2   6  -5      402.64      276.67    100.02 o 
   0   6  -5      903.64     1041.93    244.35 o 
   2   6  -5      328.88      152.16     73.64 o 
   4   6  -5      748.36     1511.71    318.31 o 
   6   6  -5      117.13      149.51    120.98 o 
   8   6  -5      264.36      110.05    129.82 o 
  10   6  -5        9.02     -130.51    141.44 o 
  12   6  -5       59.12       -4.04    197.88 o 
 -11   7  -5      526.95      650.50    373.88 o 
  -9   7  -5      510.39      533.15    193.55 o 
  -7   7  -5      541.90     1071.76    186.24 o 
  -5   7  -5     1920.13     1964.36    119.67 o 
  -3   7  -5     3270.46     3299.58    214.43 o 
  -1   7  -5     4068.29     4425.77    393.79 o 
   1   7  -5     9739.28     8610.13    586.13 o 
   3   7  -5     7277.61     6617.35    541.47 o 
   5   7  -5     4082.10     2878.86    173.02 o 
   7   7  -5      702.91      854.49    191.91 o 
   9   7  -5      141.24      237.35    151.11 o 
  11   7  -5      306.79      465.72    222.02 o 
  13   7  -5      129.62       62.46    233.98 o 
 -12   8  -5      128.53      442.25    430.67 o 
 -10   8  -5      817.90     1003.69    389.18 o 
  -8   8  -5       81.89       75.90    246.03 o 
  -6   8  -5     1139.50     1395.56    507.92 o 
  -4   8  -5     3789.56     3284.03    373.35 o 
  -2   8  -5     3726.84     3523.62    181.45 o 
   0   8  -5     5413.76     6727.09    535.24 o 
   2   8  -5     4330.41     4001.66    618.10 o 
   4   8  -5     1239.06      830.60    181.49 o 
   6   8  -5      722.30      946.12    167.45 o 
   8   8  -5      149.07      203.18    128.50 o 
  12   8  -5      222.70      390.93    473.12 o 
 -11   9  -5       35.58      -56.56    322.05 o 
  -9   9  -5       89.11     -123.92    264.14 o 
  -7   9  -5      344.19      283.93    256.83 o 
  -5   9  -5       37.24      119.30    138.20 o 
  -3   9  -5      286.74      726.18    285.78 o 
  -1   9  -5     1828.05     2340.34    297.31 o 
   1   9  -5     2135.51     2067.71    205.18 o 
   3   9  -5     1277.71     1087.74    187.21 o 
   5   9  -5       86.35      249.44    107.11 o 
   7   9  -5      124.66     -103.68    104.91 o 
   9   9  -5       61.63      -28.75    128.55 o 
  11   9  -5       28.07      -27.19    195.03 o 
 -12  10  -5      182.44      247.27    413.01 o 
 -10  10  -5      150.01      410.32    324.52 o 
  -8  10  -5      514.96     1489.24    423.02 o 
  -6  10  -5     2207.30     2745.37    315.41 o 
  -4  10  -5     1023.79     1579.84    350.61 o 
  -2  10  -5     3705.90     3724.33    376.92 o 
   0  10  -5     1045.78     1396.92    325.31 o 
   2  10  -5      905.11      885.33    176.36 o 
   4  10  -5     3051.58     2201.91    224.12 o 
   6  10  -5       71.53       98.12    103.50 o 
   8  10  -5      364.97      459.20    155.96 o 
  10  10  -5      275.14      183.63    157.51 o 
  12  10  -5      120.89       13.26    266.89 o 
 -11  11  -5      178.37      109.41    365.45 o 
  -9  11  -5      274.97      -67.24    297.31 o 
  -7  11  -5      320.98      322.50    270.43 o 
  -5  11  -5      641.05      940.97    203.08 o 
  -3  11  -5     1555.33     1451.09    243.61 o 
  -1  11  -5     2599.94     2421.30    400.53 o 
   1  11  -5     2471.41     2359.38    216.53 o 
   3  11  -5     2222.37     1818.59    496.39 o 
   5  11  -5     1559.21     2259.98    517.31 o 
   7  11  -5      126.60      403.18    187.69 o 
   9  11  -5      770.25      671.62    220.90 o 
  11  11  -5      270.89     -131.67    254.80 o 
 -10  12  -5       79.23      204.20    384.79 o 
  -8  12  -5       48.52     -222.76    287.86 o 
  -6  12  -5      196.97       62.41    237.94 o 
  -4  12  -5      115.81       55.34    150.79 o 
  -2  12  -5       74.91      -38.12    185.54 o 
   0  12  -5      164.63     -103.23    176.20 o 
   2  12  -5      272.04      307.41    142.77 o 
   4  12  -5      149.93      128.82    143.44 o 
   6  12  -5      282.43      401.69    176.75 o 
   8  12  -5       43.49      -72.08    145.70 o 
  10  12  -5        6.23      -54.32    179.23 o 
 -11  13  -5      131.64       43.07    374.22 o 
  -9  13  -5      325.38      737.20    409.30 o 
  -7  13  -5      662.39     1011.00    358.25 o 
  -5  13  -5     1647.56     2299.12    359.66 o 
  -3  13  -5     1229.85     1401.28    238.49 o 
  -1  13  -5     1006.13     1398.72    387.15 o 
   1  13  -5     1256.19     1074.41    296.63 o 
   3  13  -5     2513.73     2371.24    290.17 o 
   5  13  -5     1149.75      831.31    217.57 o 
   7  13  -5      850.98      724.98    250.87 o 
   9  13  -5      240.29       97.74    167.87 o 
  11  13  -5      133.10     -198.02    323.17 o 
 -10  14  -5      144.98      207.24    365.23 o 
  -8  14  -5       42.18      208.70    300.79 o 
  -6  14  -5      913.96     1699.17    403.34 o 
  -4  14  -5     1862.94     2677.10    313.71 o 
  -2  14  -5     3460.28     3008.69    246.35 o 
   0  14  -5      601.79      924.98    325.53 o 
   2  14  -5       43.35       16.58    128.17 o 
   4  14  -5      912.49      960.63    421.22 o 
   6  14  -5      332.78      132.17    160.53 o 
   8  14  -5     1043.96     1160.30    268.59 o 
  10  14  -5      154.09      112.92    220.64 o 
  -9  15  -5       51.28      110.08    326.77 o 
  -7  15  -5       57.06       58.70    251.09 o 
  -5  15  -5      156.32       18.72    166.35 o 
  -3  15  -5      183.33      155.17    168.63 o 
  -1  15  -5       91.20      153.04    250.64 o 
   1  15  -5      108.30     -128.65    135.63 o 
   3  15  -5      924.00      713.68    197.98 o 
   5  15  -5      325.22      587.42    202.85 o 
   7  15  -5       83.31       13.85    175.11 o 
   9  15  -5       18.81      -36.10    189.07 o 
  -8  16  -5      671.88     1232.86    398.62 o 
  -6  16  -5      576.38      744.06    291.46 o 
  -4  16  -5     1291.39     1624.89    270.10 o 
  -2  16  -5      500.71      507.20    207.64 o 
   0  16  -5      236.39      247.85    164.80 o 
   2  16  -5      480.62      632.60    203.50 o 
   4  16  -5      378.88      448.21    192.67 o 
   6  16  -5     1251.52     1264.50    261.16 o 
   8  16  -5      340.00      343.60    212.48 o 
  -9  17  -5      169.64      359.27    395.81 o 
  -7  17  -5       44.24     -298.77    252.78 o 
  -5  17  -5      227.11      638.99    226.25 o 
  -3  17  -5      424.83      584.91    220.36 o 
  -1  17  -5      743.38      779.95    293.37 o 
   1  17  -5      975.08      596.70    200.76 o 
   3  17  -5      975.14     1079.02    235.76 o 
   5  17  -5      696.18      979.68    250.00 o 
   7  17  -5      189.48      370.26    231.84 o 
   9  17  -5       72.67      117.81    233.44 o 
  -8  18  -5       62.49     -241.42    254.47 o 
  -6  18  -5       88.28      161.92    291.35 o 
  -4  18  -5       85.11       90.57    186.15 o 
  -2  18  -5       70.68      -57.77    164.37 o 
   0  18  -5        6.26       89.62    171.35 o 
   2  18  -5      103.35      -88.93    163.61 o 
   4  18  -5       51.47     -118.78    180.10 o 
   6  18  -5        1.06     -138.44    177.21 o 
   8  18  -5       17.68       -9.08    233.13 o 
  -7  19  -5      333.99     -114.25    285.05 o 
  -5  19  -5      116.33      186.67    195.84 o 
  -3  19  -5      252.21      180.68    199.78 o 
  -1  19  -5      102.68       12.48    281.79 o 
   1  19  -5     1152.00     1343.51    923.41 o 
   3  19  -5      848.57      927.35    353.92 o 
   5  19  -5      230.15      193.02    202.54 o 
   7  19  -5      236.35      157.25    220.84 o 
  -6  20  -5      168.59      802.08    338.01 o 
  -4  20  -5      499.57     1259.96    440.23 o 
  -2  20  -5      111.90      293.26    299.56 o 
   0  20  -5      528.17      413.36    295.12 o 
   2  20  -5      415.13      497.32    233.04 o 
   4  20  -5      404.18      314.17    231.47 o 
   6  20  -5      161.51       -1.49    210.11 o 
  -5  21  -5       45.78       49.03    260.76 o 
  -3  21  -5      176.86      -16.30    279.54 o 
  -1  21  -5       52.52      -24.41    191.28 o 
   1  21  -5       24.44      -20.44    164.86 o 
   3  21  -5       61.86       75.33    187.44 o 
   5  21  -5       30.21     -152.88    196.66 o 
  -4  22  -5      373.46      486.55    328.68 o 
  -2  22  -5      421.60      703.80    385.02 o 
   0  22  -5      147.26      177.07    200.32 o 
   2  22  -5      116.79      166.68    191.80 o 
   4  22  -5      157.18      100.40    194.28 o 
  -1  23  -5      213.41      308.90    244.93 o 
   1  23  -5      222.02      245.80    219.69 o 
 -12   0  -4      503.46      685.25    326.99 o 
 -10   0  -4      189.53      281.12    273.81 o 
  -8   0  -4     5340.70     5030.28    388.95 o 
  -6   0  -4    10731.48    10861.85    659.50 o 
   2   0  -4     4196.17     5928.61    364.78 o 
   4   0  -4     1610.55     1018.76    182.73 o 
   6   0  -4     5419.96     4790.77    375.68 o 
   8   0  -4      219.05      298.82    180.36 o 
  10   0  -4      937.12     1411.18    257.57 o 
  12   0  -4       24.02      246.82    289.89 o 
  14   0  -4       77.71      -24.85    324.52 o 
 -13   1  -4      109.01     -131.39    202.59 o 
 -11   1  -4      203.20       94.43    174.67 o 
  -9   1  -4      142.00      147.19    139.15 o 
  -7   1  -4      254.68      174.88    132.00 o 
  -5   1  -4     4127.64     4858.28    166.52 o 
  -3   1  -4    10996.94     7976.08    269.54 o 
   1   1  -4    36490.74    53729.35   1855.11 o 
   3   1  -4     6736.50     5446.50    253.01 o 
   5   1  -4     3556.43     2909.54    185.83 o 
   7   1  -4      789.71      787.90    140.04 o 
   9   1  -4      671.35      972.28    180.81 o 
  13   1  -4       21.62      -25.06    203.22 o 
 -12   2  -4      166.30      162.59    207.58 o 
 -10   2  -4      828.60      851.19    198.11 o 
  -8   2  -4     1872.29     1807.49    520.63 o 
  -6   2  -4     2761.68     2785.37    298.26 o 
  -4   2  -4     3503.19     4076.85    167.25 o 
  -2   2  -4    10261.08    12424.85    750.58 o 
   0   2  -4    43314.94    65255.14   2341.16 o 
   2   2  -4     9721.71    12665.57    637.54 o 
   4   2  -4     2402.92     2560.57    152.20 o 
   6   2  -4      606.23      722.34    125.90 o 
   8   2  -4      651.36     1215.03    203.96 o 
  10   2  -4      816.97      686.66    246.10 o 
  12   2  -4      252.34      196.43    201.85 o 
 -13   3  -4      147.14      -63.83    193.29 o 
 -11   3  -4      380.94      298.37    212.24 o 
  -9   3  -4      271.85      219.59    163.22 o 
  -7   3  -4     1290.18     1031.54    173.45 o 
  -5   3  -4     7710.21     8102.04    353.76 o 
  -3   3  -4     3478.85     2795.57    334.12 o 
  -1   3  -4     3283.15     5082.79    382.54 o 
   3   3  -4     3286.65     3146.06    236.75 o 
   5   3  -4     6675.01     5566.23    308.42 o 
   7   3  -4     1220.39     1515.24    176.93 o 
   9   3  -4     1734.73     1606.13    210.26 o 
  11   3  -4      410.23      254.23    188.99 o 
  13   3  -4       65.98       42.33    209.52 o 
 -12   4  -4      336.16      327.09    340.43 o 
 -10   4  -4       66.52      225.86    219.55 o 
  -8   4  -4      378.67      329.56    142.10 o 
  -6   4  -4      369.10      550.52    232.03 o 
  -4   4  -4     4958.33     5799.60    216.55 o 
  -2   4  -4     6848.25     6306.89    333.35 o 
   0   4  -4     8615.57    12403.94    777.68 o 
   2   4  -4     6495.18     6538.37    533.13 o 
   4   4  -4     5501.19     5184.17    223.37 o 
   6   4  -4     1191.33     1826.76    148.14 o 
   8   4  -4      363.66      285.35    180.87 o 
  10   4  -4      487.86      519.46    168.34 o 
  12   4  -4        9.12      -99.69    170.99 o 
 -13   5  -4       56.42     -178.11    323.85 o 
 -11   5  -4      238.04      218.67    196.16 o 
  -9   5  -4      209.37     -124.58    133.73 o 
  -7   5  -4      558.15      608.29    147.52 o 
  -5   5  -4       15.25      235.25    128.36 o 
  -3   5  -4     3149.28     2775.34    195.90 o 
  -1   5  -4     5783.23     6514.68    467.89 o 
   1   5  -4     3882.44     5694.87    361.98 o 
   3   5  -4     4321.48     3780.36    327.47 o 
   5   5  -4      493.36      758.59    120.95 o 
   7   5  -4      827.37     1039.52    157.86 o 
   9   5  -4      387.36      494.54    207.36 o 
  11   5  -4      354.13      313.38    207.19 o 
  13   5  -4      187.58      190.60    214.03 o 
 -12   6  -4      270.01      544.46    353.64 o 
 -10   6  -4      906.98      615.55    205.72 o 
  -8   6  -4      918.56      777.33    257.16 o 
  -6   6  -4     1932.07     2126.90    290.78 o 
  -4   6  -4     7859.20     7096.64    574.14 o 
  -2   6  -4      379.27      304.35    159.84 o 
   2   6  -4     8768.43     7858.87    588.60 o 
   4   6  -4    10075.31     9352.34    530.75 o 
   6   6  -4     2498.01     2199.55    231.99 o 
   8   6  -4     1118.44     1408.67    288.11 o 
  10   6  -4      170.31      -33.72    141.15 o 
  12   6  -4      126.99      233.55    234.03 o 
 -13   7  -4       27.32       25.98    332.05 o 
 -11   7  -4      326.99      229.95    340.71 o 
  -9   7  -4      188.57      391.13    168.03 o 
  -7   7  -4      373.56      522.35    176.82 o 
  -5   7  -4     2476.50     2132.75    163.72 o 
  -3   7  -4     2595.09     2954.27    188.85 o 
  -1   7  -4     2160.62     2860.07    287.30 o 
   1   7  -4     2364.43     3908.69    229.59 o 
   3   7  -4     4668.14     4559.19    531.28 o 
   5   7  -4      215.97      538.77    140.45 o 
   7   7  -4      274.97      453.91    136.39 o 
   9   7  -4      416.22      239.09    208.76 o 
  11   7  -4      184.25        9.64    187.01 o 
  13   7  -4       56.45      113.61    226.37 o 
 -12   8  -4      136.84       54.87    370.29 o 
 -10   8  -4      236.22      522.76    319.80 o 
  -8   8  -4      169.07      -86.06    129.10 o 
  -6   8  -4     1025.34     1453.71    170.74 o 
  -4   8  -4     1228.15     1555.18    204.10 o 
  -2   8  -4     3277.47     2778.45    386.20 o 
   0   8  -4     7085.22     5326.69    440.11 o 
   2   8  -4     4065.34     3741.30    548.76 o 
   4   8  -4     2811.46     2648.39    250.08 o 
   6   8  -4     1105.93     1121.68    165.49 o 
   8   8  -4      161.03        0.39    121.24 o 
  10   8  -4      138.85       69.95    137.66 o 
  12   8  -4       25.86      229.61    210.86 o 
 -11   9  -4      433.38      724.72    423.58 o 
  -9   9  -4      224.71      347.35    268.86 o 
  -7   9  -4     1700.01     2084.64    397.95 o 
  -5   9  -4     2062.30     1993.43    231.44 o 
  -3   9  -4     5434.95     5469.16    197.78 o 
  -1   9  -4     6079.06     7187.67    538.73 o 
   1   9  -4     6976.37     7017.95   1239.21 o 
   3   9  -4     8086.25     9755.79    351.94 o 
   5   9  -4     1205.30     1005.39    156.45 o 
   7   9  -4      838.94      788.43    153.43 o 
   9   9  -4      206.12      118.02    129.60 o 
  11   9  -4      275.85      278.37    413.75 o 
 -12  10  -4       71.33       45.88    374.33 o 
 -10  10  -4      332.47      211.74    315.07 o 
  -8  10  -4      379.03       79.39    275.16 o 
  -6  10  -4     1471.24     1042.20    298.15 o 
  -4  10  -4      590.58     1188.33    281.12 o 
  -2  10  -4      427.84     1116.25    282.35 o 
   0  10  -4      607.03      674.90    240.75 o 
   2  10  -4     3575.05     3127.32    214.34 o 
   4  10  -4      244.94      119.49     91.35 o 
   6  10  -4      621.89      823.35    143.61 o 
   8  10  -4      405.80      469.76    142.98 o 
  10  10  -4      165.36       31.84    140.91 o 
  12  10  -4      139.72       88.87    218.70 o 
 -11  11  -4       50.83     -339.81    320.02 o 
  -9  11  -4      136.42      -10.68    239.06 o 
  -7  11  -4      715.95     1022.36    331.38 o 
  -5  11  -4     1347.80     2130.74    247.20 o 
  -3  11  -4     1513.73     1421.31    212.17 o 
  -1  11  -4     1492.44     2438.96    314.96 o 
   1  11  -4      722.31      885.38    166.95 o 
   3  11  -4      276.05      154.34    123.08 o 
   5  11  -4      674.77      658.72    134.67 o 
   7  11  -4       86.04      -22.47    103.56 o 
   9  11  -4      195.33      285.26    136.38 o 
  11  11  -4       98.13      -87.49    195.92 o 
 -12  12  -4      171.43      355.55    436.40 o 
 -10  12  -4      330.49      651.96    397.61 o 
  -8  12  -4      271.82      156.30    298.99 o 
  -6  12  -4     1454.59     1730.19    245.11 o 
  -4  12  -4     1094.76     1325.72    222.12 o 
  -2  12  -4     2226.28     2435.30    217.80 o 
   0  12  -4     3395.04     2314.71    316.42 o 
   2  12  -4     1254.93     1142.82    199.10 o 
   4  12  -4     5162.95     3602.97    884.56 o 
   6  12  -4      361.43      316.03    164.05 o 
   8  12  -4      784.99      718.58    164.85 o 
  10  12  -4      407.34      727.39    184.52 o 
  12  12  -4      133.11      195.20    226.15 o 
 -11  13  -4      179.59      139.43    351.28 o 
  -9  13  -4      138.95       55.89    294.27 o 
  -7  13  -4      223.66      128.64    245.36 o 
  -5  13  -4      385.42      767.24    181.87 o 
  -3  13  -4     1841.47     2405.88    282.17 o 
  -1  13  -4     1583.11     1495.42    365.23 o 
   1  13  -4     1264.53     1190.62    199.24 o 
   3  13  -4      499.19      837.59    231.86 o 
   5  13  -4      368.75      375.14    162.58 o 
   7  13  -4        6.98      -35.20    144.29 o 
   9  13  -4      414.54      291.32    201.81 o 
  11  13  -4       77.23      -90.41    276.62 o 
 -10  14  -4       46.07       18.22    340.37 o 
  -8  14  -4      246.87     -132.12    245.81 o 
  -6  14  -4      141.73       87.97    150.70 o 
  -4  14  -4     1024.70     1016.63    216.84 o 
  -2  14  -4      248.40      683.41    189.45 o 
   0  14  -4      680.11      444.16    267.17 o 
   2  14  -4      988.40      809.49    188.04 o 
   4  14  -4      525.32      409.25    167.67 o 
   6  14  -4      831.49      730.68    268.80 o 
   8  14  -4      220.96      107.55    185.21 o 
  10  14  -4       91.65     -293.60    270.88 o 
  -9  15  -4      488.15     1013.70    391.76 o 
  -7  15  -4      405.76      949.61    304.95 o 
  -5  15  -4     1839.02     2528.82    305.94 o 
  -3  15  -4     2121.77     2172.40    614.97 o 
  -1  15  -4     2544.35     1691.53    389.63 o 
   1  15  -4      826.71      634.81    345.15 o 
   3  15  -4      481.88      568.03    180.42 o 
   5  15  -4      126.24      139.51    180.98 o 
   7  15  -4      860.86     1278.19    266.35 o 
   9  15  -4      487.53      493.31    220.14 o 
 -10  16  -4       86.96       22.94    295.51 o 
  -8  16  -4       76.23      130.10    274.82 o 
  -6  16  -4      213.68      276.71    255.70 o 
  -4  16  -4       20.65      -20.78    143.79 o 
  -2  16  -4      429.40      694.86    183.08 o 
   0  16  -4      245.95       84.33    210.39 o 
   2  16  -4       51.86      -54.95    141.03 o 
   4  16  -4     1072.50      843.30    223.34 o 
   6  16  -4      239.23      388.05    208.17 o 
   8  16  -4      210.04      169.19    206.47 o 
  10  16  -4       27.65     -296.07    311.70 o 
  -9  17  -4      169.62      366.57    324.86 o 
  -7  17  -4      280.51      512.42    282.02 o 
  -5  17  -4      229.94      282.92    173.44 o 
  -3  17  -4      179.85      285.48    237.37 o 
  -1  17  -4       64.76      217.05    247.94 o 
   1  17  -4      638.51      358.32    322.44 o 
   3  17  -4       28.43      126.68    248.00 o 
   5  17  -4      164.59       75.59    186.71 o 
   7  17  -4      205.22      185.64    185.37 o 
   9  17  -4       28.88     -234.07    192.77 o 
  -8  18  -4      385.80      720.78    379.17 o 
  -6  18  -4      471.94      605.08    217.81 o 
  -4  18  -4     1067.47      827.98    224.29 o 
  -2  18  -4       65.88      168.46    164.17 o 
   0  18  -4      385.15      277.61    161.87 o 
   2  18  -4     1099.83     1029.48    417.91 o 
   4  18  -4     1158.97     1197.14    280.16 o 
   6  18  -4     1339.73     1543.75    298.49 o 
   8  18  -4      126.03      -97.29    195.57 o 
  -7  19  -4       42.24     -172.94    257.28 o 
  -5  19  -4      136.79      200.86    191.00 o 
  -3  19  -4       62.94       62.18    228.04 o 
  -1  19  -4       74.29        9.00    238.50 o 
   1  19  -4      225.46      212.84    174.05 o 
   3  19  -4      354.05      161.83    165.09 o 
   5  19  -4      198.18      162.27    190.09 o 
   7  19  -4       77.50      119.10    215.36 o 
  -6  20  -4       20.22      184.52    256.60 o 
  -4  20  -4       50.40      203.86    306.53 o 
  -2  20  -4      187.14      360.73    305.07 o 
   0  20  -4       83.45      175.97    180.51 o 
   2  20  -4      389.29      260.12    163.32 o 
   4  20  -4      205.96       -7.28    180.65 o 
   6  20  -4      104.06       68.75    194.82 o 
  -5  21  -4      535.94      728.99    387.04 o 
  -3  21  -4     1047.77     1350.14    445.62 o 
  -1  21  -4      558.90      266.10    202.81 o 
   1  21  -4      507.29      429.69    390.92 o 
   3  21  -4      400.60      504.32    449.00 o 
   5  21  -4      186.54      122.84    201.80 o 
  -4  22  -4      103.16      293.48    328.68 o 
  -2  22  -4        7.99      243.78    353.98 o 
   0  22  -4      166.01      167.93    208.43 o 
   2  22  -4       55.75        6.91    173.45 o 
   4  22  -4       34.86       66.11    208.21 o 
  -3  23  -4       54.54       46.44    356.45 o 
  -1  23  -4      178.41      331.33    255.03 o 
   1  23  -4       69.71      395.09    232.10 o 
   3  23  -4       88.36      131.34    199.57 o 
 -13   1  -3      229.66      247.00    208.87 o 
 -11   1  -3      129.02      174.20    180.83 o 
  -9   1  -3     1482.30     2087.40    263.69 o 
  -7   1  -3     6667.94     4736.39    415.15 o 
  -5   1  -3    29616.76    27904.56   1438.36 o 
  -3   1  -3    10391.72    16010.54   1717.78 o 
   3   1  -3     7210.18     7078.81    298.76 o 
   5   1  -3     2611.10     2636.52    182.67 o 
   7   1  -3      890.36      870.89    138.31 o 
   9   1  -3     1567.44     1671.04    275.06 o 
  11   1  -3      410.74      430.91    180.96 o 
  13   1  -3       55.61      -38.37    211.57 o 
 -14   2  -3       77.15     -103.56    364.33 o 
 -12   2  -3      600.09      673.51    218.84 o 
 -10   2  -3       71.12      163.69    224.95 o 
  -8   2  -3      264.99      177.17    129.39 o 
  -6   2  -3     1069.32      988.29    210.39 o 
  -4   2  -3     1009.08     1081.28     75.71 o 
  -2   2  -3     8827.09     9851.96    371.74 o 
   2   2  -3    10517.24     9229.33    390.74 o 
   4   2  -3      841.60     1440.43    258.12 o 
   6   2  -3     1160.97     1512.88    285.84 o 
   8   2  -3     2334.21     2482.22    198.90 o 
  10   2  -3     1843.90     1699.26    253.99 o 
  12   2  -3      134.25       76.75    184.24 o 
  14   2  -3       83.15      -47.27    206.49 o 
 -13   3  -3       32.00     -403.23    304.39 o 
 -11   3  -3        6.00      -12.14    146.94 o 
  -9   3  -3       35.42      160.62    145.31 o 
  -7   3  -3      282.11      687.81    335.76 o 
  -5   3  -3     2493.16     2579.90    356.62 o 
  -1   3  -3     1011.95     1806.45    178.23 o 
   1   3  -3     7688.72    13867.91    844.52 o 
   3   3  -3      646.58      845.30    143.91 o 
   5   3  -3     1824.84     2005.42    128.30 o 
   7   3  -3     1141.63     1046.38    144.11 o 
   9   3  -3       80.64      -91.01    120.09 o 
  11   3  -3        1.32     -163.09    147.96 o 
  13   3  -3      164.71      215.43    218.79 o 
 -12   4  -3      309.77      435.28    330.59 o 
 -10   4  -3      480.52      355.24    175.29 o 
  -8   4  -3     2044.74     1882.95    271.78 o 
  -6   4  -3      649.78      734.13     98.68 o 
  -4   4  -3     7478.09     6220.67    606.96 o 
  -2   4  -3     7220.99     7543.06    609.74 o 
   0   4  -3     6313.40     8407.49    546.94 o 
   2   4  -3    13555.17    17804.41    843.20 o 
   4   4  -3     6273.39     5628.47    395.68 o 
   6   4  -3     1275.64     1539.01    161.52 o 
   8   4  -3     1218.50     1760.74    237.72 o 
  10   4  -3      525.68      382.47    183.59 o 
  12   4  -3      241.89       15.18    358.37 o 
  14   4  -3      110.36      192.31    210.47 o 
 -13   5  -3      211.89      562.01    405.26 o 
 -11   5  -3      337.16      376.13    288.42 o 
  -9   5  -3      719.04      584.71    160.13 o 
  -5   5  -3     1102.97     1034.27    176.81 o 
  -3   5  -3     3704.47     2694.08    220.70 o 
  -1   5  -3     6092.93     7948.15    523.10 o 
   1   5  -3    13865.10    15400.99   2416.64 o 
   3   5  -3     1347.82     1478.93    112.36 o 
   5   5  -3     1841.84     1383.64    216.94 o 
   7   5  -3      379.25      819.83    139.95 o 
   9   5  -3     2334.79     2014.02    504.68 o 
  11   5  -3      246.55      190.86    182.66 o 
  13   5  -3      127.02       32.76    216.16 o 
 -12   6  -3       24.96     -190.03    313.95 o 
 -10   6  -3      275.48      424.48    281.00 o 
  -8   6  -3      236.87      554.03    158.45 o 
  -6   6  -3      554.41      660.88    251.43 o 
  -4   6  -3     1389.79     1708.33     94.07 o 
  -2   6  -3      149.64      183.67     51.04 o 
   0   6  -3     1036.01     1641.71    264.70 o 
   2   6  -3     6446.71     4150.65    207.37 o 
   4   6  -3      877.34     1728.47    235.77 o 
   6   6  -3      456.10      502.68    116.95 o 
   8   6  -3       13.64       78.63    113.83 o 
  10   6  -3       89.07       32.61    162.35 o 
  12   6  -3       41.76       53.05    253.23 o 
 -13   7  -3      119.58      -62.30    312.38 o 
 -11   7  -3      520.95     1376.90    398.85 o 
  -9   7  -3      561.09      426.85    256.38 o 
  -7   7  -3     3185.75     3897.79    288.65 o 
  -5   7  -3     2032.16     1784.50    192.11 o 
  -3   7  -3     2344.22     2946.07    291.55 o 
  -1   7  -3     1739.36     2874.01    273.24 o 
   1   7  -3     1322.24     1321.79    297.25 o 
   3   7  -3    29906.22    21351.38   1930.46 o 
   5   7  -3     1167.91     1240.29    223.59 o 
   7   7  -3     4044.54     4446.41    228.12 o 
   9   7  -3      437.37      402.81    140.79 o 
  11   7  -3       62.67      -80.73    186.86 o 
  13   7  -3       90.14      284.50    237.45 o 
 -12   8  -3      265.87      129.09    320.25 o 
 -10   8  -3      562.74      708.41    326.43 o 
  -8   8  -3      755.43     1375.67    324.86 o 
  -6   8  -3      807.10     1257.89    175.52 o 
  -4   8  -3     2286.72     2328.10    256.29 o 
  -2   8  -3     4483.89     3293.77    245.86 o 
   0   8  -3     6814.24     6005.86    458.67 o 
   2   8  -3    25406.95    19278.21   2400.05 o 
   4   8  -3      914.21     1464.50    278.55 o 
   6   8  -3      155.44      226.42     99.47 o 
   8   8  -3      914.87     1062.11    168.89 o 
  10   8  -3      294.29      -47.62    169.13 o 
  12   8  -3      238.38      132.60    218.26 o 
 -13   9  -3        4.91      517.70    436.97 o 
 -11   9  -3       16.78     -271.78    291.46 o 
  -9   9  -3       69.33      179.35    274.71 o 
  -7   9  -3      412.90      371.41    235.57 o 
  -5   9  -3     1120.33     1521.69    363.43 o 
  -3   9  -3      139.78       43.33     92.70 o 
  -1   9  -3     1894.06     2321.23    273.69 o 
   1   9  -3     2473.94     2702.82    237.91 o 
   3   9  -3     2629.13     2878.22    208.78 o 
   5   9  -3      596.34      572.20    153.17 o 
   7   9  -3      239.21      324.10    118.16 o 
   9   9  -3      204.06      170.74    130.71 o 
  11   9  -3       28.35       67.48    211.96 o 
  13   9  -3       13.08     -177.19    221.31 o 
 -12  10  -3      198.03      252.55    403.79 o 
 -10  10  -3      379.65      785.44    344.42 o 
  -8  10  -3      122.84      326.99    235.13 o 
  -6  10  -3     1908.25     2150.17    271.73 o 
  -4  10  -3      809.01     1425.88    195.85 o 
  -2  10  -3     2984.46     2624.47    185.28 o 
   2  10  -3     1644.98     1902.70    147.37 o 
   4  10  -3     4550.89     3063.11    416.02 o 
   6  10  -3     1594.19     1659.22    430.04 o 
   8  10  -3      207.67      185.82    122.97 o 
  10  10  -3      349.55      590.39    207.24 o 
  12  10  -3       46.23      135.86    229.06 o 
 -11  11  -3      356.04      640.72    376.92 o 
  -9  11  -3      153.76      262.56    280.55 o 
  -7  11  -3     2309.39     2697.70    430.44 o 
  -5  11  -3     3138.94     2321.50    186.99 o 
  -3  11  -3     1504.22     1286.05    187.88 o 
  -1  11  -3     1955.10     2168.41    274.82 o 
   1  11  -3     1675.22     1126.73    128.49 o 
   3  11  -3     4177.92     3427.54    362.48 o 
   5  11  -3     1029.93     1082.19    152.35 o 
   7  11  -3      992.79     1296.32    199.74 o 
   9  11  -3      387.85      286.19    138.30 o 
  11  11  -3      291.00      543.97    211.52 o 
 -12  12  -3        4.96     -175.87    374.00 o 
 -10  12  -3      112.12      -69.38    264.14 o 
  -8  12  -3       32.48     -157.31    232.88 o 
  -6  12  -3       62.31       42.32    124.21 o 
  -4  12  -3     2489.11     2703.78    200.76 o 
  -2  12  -3     1098.07     1005.02    167.43 o 
   0  12  -3      267.89      644.99    249.52 o 
   2  12  -3      885.51     1236.85    231.18 o 
   4  12  -3      772.58     1079.36    257.85 o 
   6  12  -3      550.99      667.32    145.37 o 
   8  12  -3      111.40       82.37    112.04 o 
  10  12  -3       32.14      -40.13    173.60 o 
  12  12  -3        0.98      -28.05    340.54 o 
 -11  13  -3       67.87      193.97    348.02 o 
  -9  13  -3      320.18      970.64    340.26 o 
  -7  13  -3      353.76      651.96    295.51 o 
  -5  13  -3      836.15     1284.88    214.95 o 
  -3  13  -3     1572.34     2057.46    190.69 o 
  -1  13  -3     1299.68      885.18    258.51 o 
   1  13  -3      694.40      441.47    140.22 o 
   3  13  -3     1044.14     1031.28    197.07 o 
   5  13  -3     2060.53     2687.19    239.60 o 
   7  13  -3      596.42      545.10    145.75 o 
   9  13  -3      736.05      886.10    181.78 o 
  11  13  -3      168.91      113.20    229.98 o 
 -10  14  -3      318.67      525.12    384.23 o 
  -8  14  -3      566.02      432.92    274.93 o 
  -6  14  -3     2045.97     2601.73    631.61 o 
  -4  14  -3     1131.37     1678.79    233.82 o 
  -2  14  -3     2435.49     2281.43    366.07 o 
   0  14  -3     4720.86     5173.65    497.91 o 
   2  14  -3     1698.49     1473.44    730.96 o 
   4  14  -3     2113.34     1903.51    211.87 o 
   6  14  -3      491.74      679.71    212.15 o 
   8  14  -3      718.75      676.54    211.26 o 
  10  14  -3      471.16      -33.17    308.55 o 
 -11  15  -3       20.79      -24.96    334.98 o 
  -9  15  -3        8.78     -159.67    264.47 o 
  -7  15  -3       37.18        6.97    234.79 o 
  -5  15  -3      311.35      223.69    156.62 o 
  -3  15  -3      155.70      109.30    130.47 o 
  -1  15  -3      235.17      286.32    147.41 o 
   1  15  -3      304.78      518.23    281.68 o 
   3  15  -3      530.43      413.15    162.56 o 
   5  15  -3       32.52       74.21    155.26 o 
   7  15  -3      171.79      259.51    182.47 o 
   9  15  -3        0.19     -218.60    145.74 o 
  11  15  -3        5.89      -49.36    324.29 o 
 -10  16  -3      195.22      313.84    322.83 o 
  -8  16  -3      395.81      242.43    255.14 o 
  -6  16  -3      750.56     1143.02    224.10 o 
  -4  16  -3     2355.10     2610.17    211.88 o 
  -2  16  -3      687.94     1780.79    666.58 o 
   2  16  -3     1551.92      913.71    470.08 o 
   4  16  -3      297.84      706.69    199.59 o 
   6  16  -3      503.30      353.76    194.42 o 
   8  16  -3       77.44      -12.36    183.31 o 
  10  16  -3      170.60     -123.58    313.05 o 
  -9  17  -3      132.86      348.58    301.36 o 
  -7  17  -3      379.08      180.59    260.65 o 
  -5  17  -3     1369.35     1993.07    483.13 o 
  -3  17  -3      740.82      863.19    205.18 o 
  -1  17  -3      483.17      377.70    174.33 o 
   1  17  -3      204.31       54.07    135.53 o 
   5  17  -3      619.55      530.19    206.93 o 
   7  17  -3     1005.01     1419.55    288.82 o 
   9  17  -3      280.83      130.14    202.23 o 
  -8  18  -3       65.81       65.22    276.39 o 
  -6  18  -3       18.73      307.04    206.23 o 
  -4  18  -3       95.18      123.13    154.42 o 
  -2  18  -3       46.16       16.08    260.20 o 
   0  18  -3      258.47       35.58    125.50 o 
   2  18  -3       24.84      -14.65    128.72 o 
   4  18  -3      104.91       17.06    165.46 o 
   6  18  -3       19.80       92.69    188.66 o 
   8  18  -3       71.54       42.30    172.32 o 
  -7  19  -3       96.55      309.56    312.15 o 
  -5  19  -3      322.63      450.91    267.28 o 
  -3  19  -3      214.88      229.50    281.68 o 
  -1  19  -3       44.68       12.59    224.78 o 
   1  19  -3      271.83      281.81    374.73 o 
   3  19  -3      439.24      823.21    385.18 o 
   5  19  -3      826.29      936.25    366.52 o 
   7  19  -3      301.90      166.55    213.14 o 
  -6  20  -3      127.06      438.54    303.15 o 
  -4  20  -3     1004.05     1246.47    403.12 o 
  -2  20  -3      798.94      606.20    316.42 o 
   0  20  -3      814.29      741.96    204.02 o 
   2  20  -3     1109.60     1007.63    505.56 o 
   4  20  -3      139.49      -77.22    180.10 o 
   6  20  -3      408.97      405.62    234.52 o 
   8  20  -3       88.07       -1.51    187.95 o 
  -5  21  -3       35.20     -133.14    289.21 o 
  -3  21  -3       19.90      113.35    300.91 o 
  -1  21  -3       55.65      120.65    187.98 o 
   1  21  -3       32.03      -52.81    176.99 o 
   3  21  -3       27.10       89.15    179.15 o 
   5  21  -3      195.13      225.29    203.92 o 
   7  21  -3       18.20     -101.81    204.01 o 
  -4  22  -3       78.83      -61.06    239.74 o 
  -2  22  -3      320.92      379.06    297.65 o 
   0  22  -3      689.23      761.92    223.75 o 
   2  22  -3      356.55      379.63    199.93 o 
   4  22  -3      233.24      352.07    339.70 o 
   6  22  -3       82.85     -284.26    302.82 o 
  -3  23  -3      214.42      583.82    336.21 o 
  -1  23  -3      269.05       91.87    309.45 o 
   1  23  -3      306.06      176.32    307.09 o 
   3  23  -3      189.54      109.52    321.15 o 
  -2  24  -3        6.26     -147.30    318.67 o 
   0  24  -3       48.81     -128.30    311.03 o 
   2  24  -3        0.97      169.12    362.53 o 
 -12   0  -2      271.89      124.37    244.91 o 
 -10   0  -2      255.64      413.01    225.79 o 
  -8   0  -2       71.13      294.38    187.22 o 
  -6   0  -2    16898.98    14603.72    752.49 o 
  -4   0  -2    40570.40    31538.91   1390.96 o 
  -2   0  -2    88476.84    99121.66   4688.11 o 
   2   0  -2      901.74      874.72    100.64 o 
   6   0  -2     1853.51     2253.65    235.01 o 
   8   0  -2     5786.98     6902.96    540.98 o 
  10   0  -2     1430.65     1956.00    367.14 o 
  12   0  -2      232.03      274.59    268.63 o 
  14   0  -2       88.53      291.01    296.63 o 
 -11   1  -2       75.13     -115.97    142.20 o 
  -9   1  -2      989.65      934.45    224.61 o 
  -5   1  -2     7275.44     6917.52    308.17 o 
  -3   1  -2     1042.13     1045.67    164.34 o 
   5   1  -2      141.69      411.02    180.93 o 
   7   1  -2      230.32      204.89    102.94 o 
   9   1  -2      515.92      307.41    109.34 o 
  11   1  -2      413.47      411.70    182.40 o 
  13   1  -2        3.52      -65.69    171.04 o 
 -12   2  -2       63.71      -12.93    281.12 o 
 -10   2  -2      102.36     -111.14    134.84 o 
  -8   2  -2     1581.81     1787.45    267.45 o 
  -6   2  -2     5841.36     5188.70    237.12 o 
  -4   2  -2    26082.96    21015.44    694.44 o 
  -2   2  -2    14333.85    15708.32   1200.43 o 
   2   2  -2    10498.43    12606.91    665.79 o 
   6   2  -2      102.62      225.28     85.41 o 
   8   2  -2       84.20       95.79     98.68 o 
  10   2  -2       49.37      164.83    176.68 o 
  12   2  -2       66.77       79.96    177.13 o 
  14   2  -2       67.73       15.18    217.67 o 
 -13   3  -2      392.70      596.08    330.93 o 
 -11   3  -2      289.46       43.63    238.16 o 
  -9   3  -2     1294.27     1137.99    193.55 o 
  -7   3  -2      254.02      161.87    108.48 o 
  -5   3  -2     1711.78     2789.82    398.61 o 
  -3   3  -2     1201.32     1060.60    100.08 o 
  -1   3  -2      600.93      975.81    125.83 o 
   1   3  -2    95094.01    83512.54  14498.08 o 
   3   3  -2     2425.99     1720.28    167.10 o 
   5   3  -2     7591.65     8723.21    670.78 o 
   7   3  -2     3579.15     4054.58    268.62 o 
   9   3  -2     2329.68     2192.90    196.47 o 
  11   3  -2      522.69      562.70    212.92 o 
  13   3  -2      230.57       86.52    206.66 o 
 -14   4  -2       52.20     -115.14    310.24 o 
 -12   4  -2      116.41      208.36    306.64 o 
 -10   4  -2      264.84      550.31    251.20 o 
  -8   4  -2      260.38       34.58    121.25 o 
  -6   4  -2     4357.57     3576.31    163.17 o 
  -4   4  -2     1396.02     1433.13    184.20 o 
  -2   4  -2     3177.93     2625.90    185.54 o 
   0   4  -2    13499.52    15433.02    889.67 o 
   2   4  -2      725.00      966.29     90.66 o 
   4   4  -2     1036.27     1385.08    104.65 o 
   6   4  -2     1097.25     1625.87    158.41 o 
   8   4  -2     1073.77     1169.82    159.49 o 
  10   4  -2      841.61     1162.88    233.14 o 
  12   4  -2       25.72      -39.51    166.98 o 
  14   4  -2       10.06       10.17    352.24 o 
 -13   5  -2        4.36       -7.98    320.36 o 
 -11   5  -2      172.98       21.48    255.82 o 
  -9   5  -2      443.40      636.22    277.97 o 
  -7   5  -2     2718.77     2338.92    159.23 o 
  -3   5  -2     1250.01     1417.21    148.20 o 
  -1   5  -2     1561.17     2669.14    227.70 o 
   1   5  -2     1125.07      840.74    117.31 o 
   3   5  -2    25334.86    17892.27   1516.88 o 
   5   5  -2      741.58     1273.42    228.26 o 
   7   5  -2     1771.94     1828.44    182.44 o 
   9   5  -2      203.19      158.48    120.59 o 
  11   5  -2       23.69     -104.80    148.10 o 
  13   5  -2      214.94      140.82    221.56 o 
 -12   6  -2      374.11      608.90    358.14 o 
 -10   6  -2      581.47     1001.00    324.41 o 
  -8   6  -2     3481.47     2936.87    287.41 o 
  -6   6  -2     3581.41     3444.73    924.70 o 
  -4   6  -2     7790.57    10071.28   1292.50 o 
  -2   6  -2     4497.30     2837.30    160.20 o 
   0   6  -2     2398.17     1477.54    177.10 o 
   2   6  -2    34253.00    22157.81   2407.91 o 
   4   6  -2     1758.36     2218.33    357.96 o 
   6   6  -2     2700.97     3320.56    296.74 o 
   8   6  -2     3386.88     2997.75    186.57 o 
  10   6  -2      344.81      241.69    176.74 o 
  12   6  -2      228.54      258.41    203.38 o 
 -13   7  -2      109.89      141.46    345.55 o 
 -11   7  -2       95.23     -134.60    278.98 o 
  -9   7  -2      414.22      644.32    266.16 o 
  -7   7  -2      870.01      849.51    141.44 o 
  -5   7  -2      853.69     1299.08    287.64 o 
  -3   7  -2     1839.46     1360.26    157.66 o 
  -1   7  -2     1791.11     2075.76    213.20 o 
   1   7  -2    19187.67    20680.89    797.19 o 
   3   7  -2     7182.13     7687.83    296.71 o 
   5   7  -2     4323.04     3283.54    342.62 o 
   7   7  -2      534.10      556.66    127.21 o 
   9   7  -2      437.42      295.63    126.92 o 
  11   7  -2        8.79       69.41    186.36 o 
  13   7  -2       67.69       23.62    205.69 o 
 -12   8  -2       78.82       38.79    291.46 o 
 -10   8  -2      366.23      563.24    321.82 o 
  -8   8  -2      737.41      967.49    289.44 o 
  -6   8  -2     2750.57     2813.06    202.18 o 
  -4   8  -2      166.80      171.17     90.10 o 
  -2   8  -2      750.94     1217.60    143.89 o 
   0   8  -2     3393.16     2298.85    247.72 o 
   2   8  -2     7814.60     6980.15    636.64 o 
   4   8  -2     5114.17     4511.37    264.05 o 
   6   8  -2     2828.48     2371.04    225.36 o 
   8   8  -2     1230.91      869.30    163.73 o 
  10   8  -2      156.88      106.54    276.90 o 
  12   8  -2       83.35      195.31    204.79 o 
 -13   9  -2      157.68      289.44    387.60 o 
 -11   9  -2      623.90      682.44    344.09 o 
  -9   9  -2      801.67      807.25    283.59 o 
  -7   9  -2     2461.71     2572.95    190.37 o 
  -5   9  -2     4657.58     5705.02    287.11 o 
  -3   9  -2     2616.54     2879.26    179.23 o 
  -1   9  -2    12037.31    12356.71    784.76 o 
   1   9  -2     3953.49     3740.24    304.52 o 
   3   9  -2    16372.58    15602.42    968.33 o 
   5   9  -2      415.26      526.76    107.04 o 
   7   9  -2     2690.67     2445.52    178.74 o 
   9   9  -2      534.57      345.29    137.86 o 
  11   9  -2      153.81      100.94    196.35 o 
  13   9  -2      101.86       85.60    202.31 o 
 -12  10  -2       46.52      -24.29    358.82 o 
 -10  10  -2       19.68      194.31    257.39 o 
  -8  10  -2      472.69      761.94    283.14 o 
  -6  10  -2      856.63     1256.82    430.73 o 
  -4  10  -2      998.24     1282.27    167.34 o 
  -2  10  -2      214.69      246.87    108.69 o 
   0  10  -2     1603.79     1957.91    259.19 o 
   2  10  -2     3771.79     4054.14    680.91 o 
   4  10  -2     3512.17     2938.53    164.77 o 
   6  10  -2      435.86      259.40    106.28 o 
   8  10  -2      643.08      581.11    149.73 o 
  10  10  -2       17.82      136.14    168.29 o 
  12  10  -2      125.79      110.68    207.39 o 
 -11  11  -2      112.00      324.41    331.94 o 
  -9  11  -2      200.57      737.76    286.96 o 
  -7  11  -2      515.21      586.03    165.58 o 
  -5  11  -2      247.89      282.60    122.84 o 
  -3  11  -2      457.83      661.48    143.56 o 
  -1  11  -2     1203.18     1116.87    157.60 o 
   1  11  -2     3072.27     3047.87    905.25 o 
   3  11  -2     2355.50     2861.23    275.86 o 
   5  11  -2     2135.85     2302.05    362.93 o 
   7  11  -2      192.19      256.41    123.61 o 
   9  11  -2      303.30       92.00    134.86 o 
  11  11  -2       71.02      100.98    211.07 o 
 -12  12  -2      163.08      -82.09    326.66 o 
 -10  12  -2      242.76      314.29    328.68 o 
  -8  12  -2      386.25      595.07    282.80 o 
  -6  12  -2     2437.07     2253.79    192.28 o 
  -4  12  -2     1528.36     1901.53    161.50 o 
  -2  12  -2     5492.97     5565.51    295.50 o 
   0  12  -2     6928.15     4542.26    430.44 o 
   2  12  -2     1132.43      994.32    237.20 o 
   4  12  -2      294.88      224.35    110.41 o 
   6  12  -2     1397.78     1227.87    173.39 o 
   8  12  -2      805.64      797.67    163.88 o 
  10  12  -2      823.89     1018.09    237.92 o 
  12  12  -2      159.47      214.83    247.88 o 
 -11  13  -2      151.48      377.71    324.63 o 
  -9  13  -2       40.84      -49.81    222.76 o 
  -7  13  -2     1668.52     2056.22    313.22 o 
  -5  13  -2      633.63      883.56    182.36 o 
  -3  13  -2      205.50      174.70    125.39 o 
  -1  13  -2     2691.98     3307.94    207.50 o 
   1  13  -2     2801.00     3236.02    164.23 o 
   3  13  -2     1610.70     1955.37    353.23 o 
   5  13  -2      821.85     1056.78    166.68 o 
   7  13  -2      324.28      438.30    144.76 o 
   9  13  -2       47.38      -13.69    135.16 o 
  11  13  -2       41.97      -54.84    208.87 o 
 -10  14  -2       67.15      -55.44    305.40 o 
  -8  14  -2       18.74      -15.63    201.39 o 
  -6  14  -2      134.69      273.70    155.95 o 
  -4  14  -2      644.02      954.51    185.32 o 
  -2  14  -2      877.54     1199.69    190.34 o 
   0  14  -2      654.32      424.37    208.59 o 
   2  14  -2      131.06       65.05     84.06 o 
   4  14  -2      561.02      833.23    155.99 o 
   6  14  -2      376.05      608.57    158.83 o 
   8  14  -2      251.43      305.41    145.59 o 
  10  14  -2      205.44      331.50    215.38 o 
 -11  15  -2      159.50      -59.48    293.37 o 
  -9  15  -2      323.25      322.50    286.40 o 
  -7  15  -2      874.64     1306.40    285.28 o 
  -5  15  -2     1928.65     2500.82    224.80 o 
  -3  15  -2     1679.07     1790.99    177.50 o 
  -1  15  -2     3756.27     2967.99    205.66 o 
   1  15  -2     3100.81     2311.78    249.52 o 
   3  15  -2     1617.73     1338.21    487.40 o 
   5  15  -2     1109.14     1477.02    231.53 o 
   7  15  -2       84.42      118.55    141.33 o 
   9  15  -2      299.31      421.53    167.80 o 
  11  15  -2      186.70      124.39    217.06 o 
 -10  16  -2       27.35      157.54    296.30 o 
  -8  16  -2       60.12      -57.01    203.08 o 
  -6  16  -2      619.51     1188.05    468.11 o 
  -4  16  -2      295.99      262.68    155.54 o 
  -2  16  -2      551.88      556.17    156.70 o 
   0  16  -2     1043.11     1017.08    561.28 o 
   2  16  -2       20.24      115.90    138.53 o 
   4  16  -2      213.31      428.52    178.99 o 
   6  16  -2      176.53      240.31    249.69 o 
   8  16  -2      202.49      -54.54    176.08 o 
  10  16  -2      109.93      -36.66    310.58 o 
  -9  17  -2      168.10      150.68    263.46 o 
  -7  17  -2       74.87       92.10    181.77 o 
  -5  17  -2      998.03     1657.26    374.00 o 
  -3  17  -2     1338.21     2372.81    270.07 o 
  -1  17  -2      615.23      578.20    288.09 o 
   1  17  -2      417.91      408.39    166.26 o 
   3  17  -2      503.34      328.71    233.27 o 
   5  17  -2      377.27      236.04    169.62 o 
   7  17  -2       44.24       35.86    183.61 o 
   9  17  -2       13.06     -163.95    184.94 o 
  -8  18  -2      288.69      156.86    246.71 o 
  -6  18  -2      261.27      170.89    160.47 o 
  -4  18  -2     1030.35     1373.64    373.32 o 
  -2  18  -2      739.38      491.50    261.21 o 
   0  18  -2      270.41      257.64    288.71 o 
   2  18  -2      852.58      958.62    439.78 o 
   4  18  -2      235.51      214.99    166.06 o 
   6  18  -2      616.60      546.68    215.81 o 
   8  18  -2      458.65      450.44    210.13 o 
  -7  19  -2        5.96       72.98    277.85 o 
  -5  19  -2      102.68      194.53    271.11 o 
  -3  19  -2      142.97      197.79    244.68 o 
  -1  19  -2      589.18      217.58    237.82 o 
   1  19  -2      357.51      316.45    159.92 o 
   3  19  -2      491.35      232.47    161.88 o 
   5  19  -2      186.11      166.73    184.56 o 
   7  19  -2      243.29      123.40    211.06 o 
   9  19  -2       76.09     -117.06    314.85 o 
  -6  20  -2      104.98       85.57    265.04 o 
  -4  20  -2       19.24       50.04    264.25 o 
  -2  20  -2      142.30      110.20    237.49 o 
   0  20  -2      135.60       34.87    153.90 o 
   2  20  -2       87.81        2.04    146.75 o 
   4  20  -2      253.68      134.72    175.52 o 
   6  20  -2      205.09      140.56    328.34 o 
   8  20  -2       75.05      127.51    301.36 o 
  -7  21  -2      222.91      437.08    341.05 o 
  -5  21  -2      235.88      461.03    306.98 o 
  -3  21  -2      337.53      372.42    315.86 o 
  -1  21  -2      458.37      419.54    192.87 o 
   1  21  -2     1070.42     1032.31    235.21 o 
   3  21  -2      337.42      267.96    320.13 o 
   5  21  -2      462.85      644.09    341.05 o 
   7  21  -2       61.96      127.74    303.94 o 
  -6  22  -2       51.54      -31.37    285.28 o 
  -4  22  -2      140.50      140.90    308.55 o 
  -2  22  -2      112.75       17.09    253.57 o 
   0  22  -2      146.70       82.87    252.89 o 
   2  22  -2      511.82      342.51    325.98 o 
   4  22  -2       46.17       -0.22    339.92 o 
   6  22  -2       74.41       -6.41    332.84 o 
  -5  23  -2       70.10      103.90    268.63 o 
  -3  23  -2       10.24      -14.17    259.64 o 
  -1  23  -2      242.56      291.12    297.42 o 
   1  23  -2      165.77       37.89    284.04 o 
   3  23  -2      106.62       56.45    279.32 o 
   5  23  -2      149.85      404.69    387.49 o 
  -2  24  -2      192.19      344.76    376.92 o 
   0  24  -2      204.49      221.07    353.31 o 
   2  24  -2      102.87       80.96    309.90 o 
 -11   1  -1      220.53      130.55    241.65 o 
  -9   1  -1      569.32      336.36    142.96 o 
  -7   1  -1      324.08      742.59    134.94 o 
  -5   1  -1     7811.47     6790.72    275.86 o 
  -3   1  -1    53472.93    50549.18   5541.74 o 
  -1   1  -1    35682.71    25710.04   1167.08 o 
   3   1  -1     6341.90     3786.21    229.58 o 
   5   1  -1      501.70      610.23     93.41 o 
   7   1  -1     2322.29     1341.89    145.00 o 
   9   1  -1      520.83      372.00    186.55 o 
  11   1  -1      507.38      458.78    196.86 o 
  13   1  -1       88.35       75.92    200.61 o 
 -10   2  -1     1047.86     1609.44    337.11 o 
  -8   2  -1      139.74       74.80    111.71 o 
  -6   2  -1     7628.93     5739.47    266.63 o 
  -2   2  -1     3556.77     3317.09    358.76 o 
   0   2  -1    42268.15    23518.01   1258.84 o 
   2   2  -1     2889.15     3057.08    371.66 o 
   4   2  -1    10581.60     9558.52    397.57 o 
   6   2  -1     1849.16     2061.71    127.07 o 
   8   2  -1     2767.30     2699.11    163.47 o 
  10   2  -1     1634.01     1588.44    244.44 o 
  12   2  -1      320.39      228.65    185.95 o 
  14   2  -1      123.93      383.97    222.01 o 
 -11   3  -1      108.36      323.51    255.82 o 
  -9   3  -1        7.21      -20.80    171.48 o 
  -7   3  -1      646.11     1097.58    159.55 o 
  -5   3  -1     1270.25     1518.24    167.66 o 
  -3   3  -1     3851.72     5250.10    261.01 o 
   1   3  -1      142.64       86.24     51.05 o 
   3   3  -1     4620.76     4971.36    186.45 o 
   5   3  -1     2608.58     1501.45    104.29 o 
   7   3  -1      895.54      663.87    119.51 o 
   9   3  -1       11.32      -25.99    120.83 o 
  11   3  -1      321.84      290.00    165.75 o 
  13   3  -1        6.30      106.12    195.17 o 
 -12   4  -1      271.91      622.16    338.69 o 
 -10   4  -1      888.35     1000.55    295.62 o 
  -8   4  -1     2388.25     2713.66    256.26 o 
  -6   4  -1     1682.00     1695.58    264.36 o 
  -4   4  -1      272.81      188.68     49.32 o 
  -2   4  -1     7025.25     4564.22    194.59 o 
   0   4  -1     4005.19     4798.30    321.37 o 
   2   4  -1    45922.31    42946.59   5027.67 o 
   4   4  -1       64.64      167.11     58.03 o 
   6   4  -1     2232.19     1719.83    191.46 o 
   8   4  -1     1115.63     1313.13    304.71 o 
  10   4  -1       82.00      278.11    175.91 o 
  12   4  -1      155.66       69.78    174.76 o 
  14   4  -1      138.97       49.96    219.09 o 
 -11   5  -1      245.52      268.07    246.71 o 
  -9   5  -1     1016.31     1677.25    329.80 o 
  -7   5  -1     4340.26     4008.71    315.86 o 
  -5   5  -1     7674.61     6564.82    286.51 o 
  -3   5  -1    10128.62    10155.63    392.91 o 
  -1   5  -1     4607.87     3907.10    280.05 o 
   1   5  -1    52843.70    56271.90   2688.93 o 
   3   5  -1     9152.26     7716.30    640.47 o 
   5   5  -1     5782.37     5881.97    413.39 o 
   7   5  -1     5839.76     5634.12    249.93 o 
   9   5  -1     1893.98     2428.20    289.89 o 
  11   5  -1      392.50      354.25    204.38 o 
  13   5  -1      146.71       54.18    192.57 o 
 -12   6  -1        4.97      -39.36    241.65 o 
 -10   6  -1      130.14       70.05    218.82 o 
  -8   6  -1      305.61      328.46    203.53 o 
  -4   6  -1     1262.69     1225.39    100.18 o 
  -2   6  -1      131.88      113.81     64.07 o 
   0   6  -1     5045.36     5824.52    248.48 o 
   2   6  -1     2497.14     2752.38    126.21 o 
   4   6  -1     1863.08     1827.93    111.72 o 
   6   6  -1      904.62      969.74    205.57 o 
   8   6  -1       74.23      141.36    140.31 o 
  10   6  -1      117.19      -32.80    162.18 o 
  12   6  -1       65.54       67.69    176.09 o 
  14   6  -1        5.66      -39.84    247.04 o 
 -13   7  -1      125.40       90.52    314.29 o 
 -11   7  -1      514.23      584.50    309.11 o 
  -9   7  -1      965.18     1538.04    332.17 o 
  -7   7  -1     2434.10     2667.52    175.68 o 
  -5   7  -1     2577.19     2316.25    152.66 o 
  -3   7  -1      924.59     1047.03    127.41 o 
  -1   7  -1     9128.35    11061.75    421.07 o 
   1   7  -1     7915.25     8484.08    514.49 o 
   3   7  -1     7381.61     7557.62    570.39 o 
   5   7  -1     1487.85     1180.39    227.93 o 
   7   7  -1     2095.45     2454.87    241.07 o 
   9   7  -1      890.69     1071.46    223.50 o 
  11   7  -1      162.65       55.06    162.09 o 
  13   7  -1      170.22       24.96    195.81 o 
 -12   8  -1      170.99      394.91    359.04 o 
 -10   8  -1      338.70      515.12    283.70 o 
  -8   8  -1     3677.44     3652.25    333.07 o 
  -6   8  -1     4102.30     4484.13    247.65 o 
  -4   8  -1     1606.97     2609.19    160.61 o 
  -2   8  -1     1001.61     1155.31     96.61 o 
   0   8  -1      188.36      212.42     64.66 o 
   2   8  -1     8261.48     7502.31    439.52 o 
   4   8  -1     7957.80     5705.87    501.72 o 
   6   8  -1     4446.33     3857.92    195.83 o 
   8   8  -1     3108.08     2608.79    172.70 o 
  10   8  -1       59.93      116.60    169.35 o 
  12   8  -1      127.42       69.45    215.19 o 
 -13   9  -1        0.62       39.13    324.07 o 
 -11   9  -1       75.72       -5.62    245.92 o 
  -9   9  -1        5.08       46.78    231.30 o 
  -7   9  -1      116.73      275.53    120.42 o 
  -5   9  -1      281.80      239.87    109.86 o 
  -3   9  -1        2.44      -29.07     61.54 o 
  -1   9  -1     1496.80     1219.58    176.88 o 
   1   9  -1     1316.90     1466.68    243.08 o 
   3   9  -1     2288.92     2762.80    152.18 o 
   5   9  -1     1450.09     1547.65    155.76 o 
   7   9  -1      162.54      151.16    102.34 o 
   9   9  -1       47.52      -36.82    134.19 o 
  11   9  -1       98.42       17.82    189.03 o 
  13   9  -1        1.20     -303.05    202.03 o 
 -12  10  -1      215.44      515.68    331.94 o 
 -10  10  -1      376.50      389.96    273.36 o 
  -6  10  -1     1636.89     2352.64    173.85 o 
  -4  10  -1     1597.88     1606.76    364.10 o 
  -2  10  -1     4287.57     2911.58    172.57 o 
   0  10  -1     7044.70     7119.56    329.67 o 
   2  10  -1     7347.69     6400.65    500.57 o 
   4  10  -1     1607.88     1649.13    213.73 o 
   6  10  -1     1910.96     2168.94    175.62 o 
   8  10  -1     1011.52     1390.78    212.84 o 
  10  10  -1      318.70      304.97    192.02 o 
  12  10  -1      205.20      188.62    198.41 o 
 -11  11  -1      108.63      370.85    330.93 o 
  -9  11  -1      187.79      302.37    243.90 o 
  -7  11  -1     1941.60     2411.54    191.16 o 
  -5  11  -1     2455.62     2360.95    177.05 o 
  -3  11  -1     1348.22     1509.25    221.29 o 
  -1  11  -1     2697.10     2429.29    195.32 o 
   1  11  -1     1706.74     1281.09    220.28 o 
   3  11  -1     1769.11     1559.41    362.68 o 
   5  11  -1      402.08      717.15    135.67 o 
   7  11  -1     1486.75     1276.64    173.94 o 
   9  11  -1      233.45      428.71    194.32 o 
  11  11  -1      175.95      -36.98    199.45 o 
  13  11  -1       87.93      261.72    246.79 o 
 -12  12  -1        4.13     -329.58    296.52 o 
 -10  12  -1       98.31      -33.85    219.61 o 
  -8  12  -1      127.74      223.77    230.29 o 
  -6  12  -1      111.91       96.20    112.85 o 
  -4  12  -1     1936.44     1913.62    526.14 o 
  -2  12  -1      390.08      180.38     98.22 o 
   0  12  -1     1133.80      907.22    224.11 o 
   2  12  -1     1369.03     1656.80    258.74 o 
   4  12  -1      509.87      545.59    124.18 o 
   6  12  -1       79.09      112.84    108.95 o 
   8  12  -1       73.46       42.23    124.79 o 
  10  12  -1       60.21       69.91    171.81 o 
  12  12  -1        2.18      -90.33    220.88 o 
 -11  13  -1      209.59      107.95    302.48 o 
  -9  13  -1       34.30       90.86    217.36 o 
  -7  13  -1      618.31     1244.16    227.70 o 
  -5  13  -1     1283.70     2048.89    612.04 o 
  -3  13  -1     2594.59     2406.98    173.35 o 
  -1  13  -1     3598.68     4648.54    705.71 o 
   1  13  -1     4269.70     3992.32    294.60 o 
   3  13  -1      630.10     1042.90    145.96 o 
   5  13  -1     1225.30     1092.74    227.24 o 
   7  13  -1      266.56      308.88    133.63 o 
   9  13  -1      668.02      807.41    223.05 o 
  11  13  -1      342.36      252.59    312.99 o 
 -10  14  -1      247.56      409.42    275.04 o 
  -8  14  -1      619.07      702.00    282.02 o 
  -6  14  -1     2439.62     2940.33    567.74 o 
  -4  14  -1     1352.95     2000.23    225.50 o 
  -2  14  -1     2442.68     2308.83    214.21 o 
   0  14  -1     2499.96     3402.66    571.34 o 
   2  14  -1     2942.28     2252.09    232.28 o 
   4  14  -1     1521.98     1357.66    269.84 o 
   6  14  -1     1527.31     1986.70    292.58 o 
   8  14  -1      340.13      483.24    158.14 o 
  10  14  -1      244.48      259.29    202.83 o 
 -11  15  -1        6.63      -83.21    264.59 o 
  -9  15  -1      127.83      272.68    254.92 o 
  -7  15  -1      188.22      130.60    148.96 o 
  -5  15  -1      112.95      244.13    141.64 o 
  -3  15  -1       95.26       43.64    109.23 o 
  -1  15  -1      314.27      241.17    108.43 o 
   1  15  -1      174.02      164.70     87.62 o 
   3  15  -1      108.48      210.72    170.31 o 
   5  15  -1      728.93      693.73    156.07 o 
   7  15  -1       59.48      117.66    139.04 o 
   9  15  -1       19.22     -111.64    183.39 o 
  11  15  -1        9.70     -112.90    427.46 o 
 -10  16  -1      221.06      378.49    294.27 o 
  -8  16  -1      300.72      399.41    261.32 o 
  -4  16  -1     1684.76     2124.86    258.91 o 
  -2  16  -1     2789.48     2482.91    180.46 o 
   0  16  -1     3068.63     3114.08    290.00 o 
   2  16  -1     1438.57     2231.04    228.73 o 
   4  16  -1     1693.95     1798.67    340.05 o 
   6  16  -1      288.17      219.42    143.79 o 
   8  16  -1      471.82      592.42    177.25 o 
  10  16  -1       58.40     -184.63    192.47 o 
  -9  17  -1      351.27      338.24    284.83 o 
  -7  17  -1      300.35      266.73    175.11 o 
  -5  17  -1      846.39      916.21    194.50 o 
  -3  17  -1     1006.84     1028.88    305.52 o 
  -1  17  -1     1515.61     1045.86    293.60 o 
   1  17  -1      688.40     1185.13    561.50 o 
   3  17  -1      187.84      225.84    157.61 o 
   5  17  -1      112.91      -13.72    149.92 o 
   7  17  -1      300.15      162.35    183.01 o 
   9  17  -1      440.84       31.82    321.93 o 
  -6  18  -1      145.56      358.59    266.95 o 
  -4  18  -1      188.73       89.62    247.27 o 
  -2  18  -1      175.59      148.20    229.73 o 
   0  18  -1       26.96      -53.86    125.15 o 
   2  18  -1       72.44       37.80    153.93 o 
   4  18  -1      276.24      104.33    153.59 o 
   6  18  -1       46.18      -59.63    166.72 o 
   8  18  -1       37.43      -21.13    194.24 o 
  -7  19  -1      194.06      203.86    294.83 o 
  -5  19  -1      158.78      466.65    271.22 o 
  -3  19  -1      551.29      945.56    331.94 o 
  -1  19  -1      285.71      243.56    227.59 o 
   1  19  -1      603.34      371.23    175.09 o 
   3  19  -1      555.71      744.24    207.38 o 
   5  19  -1      357.02      239.40    272.34 o 
   7  19  -1      240.33      206.00    287.64 o 
  -6  20  -1      159.78      168.56    285.05 o 
  -4  20  -1      361.37      431.57    293.15 o 
  -2  20  -1      242.98      333.85    289.21 o 
   0  20  -1      332.80      194.08    277.85 o 
   2  20  -1      667.24      289.10    289.55 o 
   4  20  -1      485.71      287.41    354.54 o 
   6  20  -1      329.49      366.46    340.49 o 
   8  20  -1      250.51      484.31    327.78 o 
  -7  21  -1       57.35       78.04    319.80 o 
  -5  21  -1       36.32      -66.91    249.07 o 
  -3  21  -1       16.54      182.84    274.48 o 
  -1  21  -1      112.15      -35.98    246.48 o 
   1  21  -1       88.27      188.46    259.53 o 
   3  21  -1       23.55       70.95    275.49 o 
   5  21  -1       27.69       40.71    316.31 o 
   7  21  -1        0.72     -107.95    242.32 o 
  -6  22  -1      364.28      506.23    361.29 o 
  -4  22  -1      253.05      415.38    314.62 o 
  -2  22  -1      267.79      -49.25    259.53 o 
   0  22  -1      513.97      344.76    315.52 o 
   2  22  -1      517.59      432.47    306.42 o 
   4  22  -1      720.93     1125.59    420.89 o 
   6  22  -1      157.34      459.68    341.39 o 
  -5  23  -1      159.61      377.14    364.55 o 
  -3  23  -1      279.50       75.79    300.46 o 
  -1  23  -1      102.48       -2.70    274.14 o 
   1  23  -1      253.89      -91.98    277.74 o 
   3  23  -1      108.93      331.15    366.69 o 
   5  23  -1      201.25       65.22    296.41 o 
  -2  24  -1       24.96      389.85    355.78 o 
   0  24  -1        5.19      -51.39    270.66 o 
   2  24  -1       47.96      200.83    309.00 o 
  -8   0   0      156.59      194.08    149.10 o 
  -6   0   0     1479.64     1786.32    171.93 o 
  -4   0   0    10430.13     6403.59    367.25 o 
  -2   0   0    53281.75    43156.85   1930.14 o 
   4   0   0    10561.36     7058.81    417.18 o 
   6   0   0     1684.16     1419.20    120.58 o 
   8   0   0      183.50      116.16     95.89 o 
  10   0   0     2533.59     2661.26    330.70 o 
  12   0   0      437.01      493.19    294.83 o 
  14   0   0      237.49       27.10    284.83 o 
  -7   1   0      720.12      676.25    186.32 o 
  -5   1   0     2142.94     1971.67    209.94 o 
  -3   1   0    16673.07    17468.82   1462.08 o 
   3   1   0    16569.01    18117.78    949.38 o 
   5   1   0     2056.76     1949.75    272.47 o 
   7   1   0      744.37      725.60    121.66 o 
   9   1   0        6.22       -6.55    115.62 o 
  11   1   0       78.10       46.28    167.99 o 
  13   1   0       73.24       38.37    173.58 o 
  -8   2   0      679.38      774.19    207.69 o 
  -6   2   0     1592.75     2092.51    193.97 o 
  -4   2   0      285.56      345.55    107.95 o 
  -2   2   0     5798.49     4223.05    193.97 o 
   2   2   0     5588.90     3925.10    181.19 o 
   4   2   0      258.71      257.81     82.11 o 
   6   2   0     1690.45     2026.35    119.83 o 
   8   2   0      603.29      536.40    155.86 o 
  10   2   0       40.14       87.98    152.19 o 
  12   2   0       10.07      165.16    168.71 o 
  14   2   0        8.09       38.85    200.78 o 
  -9   3   0     1481.64     1526.68    295.51 o 
  -7   3   0     5435.14     4960.56    342.74 o 
  -5   3   0     3062.28     2950.03    225.57 o 
  -1   3   0    45069.13    48889.07   1661.46 o 
   1   3   0    44908.71    50316.16   1434.23 o 
   5   3   0     3081.66     2592.75    210.14 o 
   7   3   0     5369.18     4479.83    297.42 o 
   9   3   0     1425.85     1731.45    236.32 o 
  11   3   0      936.35      984.47    236.46 o 
  13   3   0      272.41      773.57    235.75 o 
 -10   4   0      457.64     1246.35    309.90 o 
  -8   4   0       13.19      -28.00    145.06 o 
  -6   4   0     2742.18     2568.83    218.93 o 
  -4   4   0     2182.77     2171.79    155.57 o 
  -2   4   0    14209.05    20740.43    735.61 o 
   0   4   0     5425.80     4858.61    201.56 o 
   2   4   0    14625.30    18189.01   1302.70 o 
   4   4   0     2178.89     1990.94    108.46 o 
   6   4   0     2839.19     2406.66    139.45 o 
   8   4   0       38.27       67.92     97.56 o 
  10   4   0      435.94      499.30    337.73 o 
  12   4   0        5.09       14.03    179.07 o 
  14   4   0       89.37      181.13    232.45 o 
 -11   5   0        9.15     -125.71    197.12 o 
  -9   5   0       70.24      114.58    167.99 o 
  -7   5   0     2388.67     2207.32    312.94 o 
  -5   5   0     5223.44     4595.25    220.03 o 
  -3   5   0      244.84      412.34     76.09 o 
  -1   5   0    20436.51    21528.88    761.30 o 
   1   5   0    19715.18    21961.53   1076.67 o 
   3   5   0      383.66      265.90     65.07 o 
   5   5   0     5229.30     4307.25    320.36 o 
   7   5   0     2326.66     1645.57    147.02 o 
   9   5   0       81.85       27.55    145.56 o 
  11   5   0        3.83       72.01    153.36 o 
  13   5   0       10.33      138.55    226.62 o 
 -10   6   0      704.14      691.88    262.45 o 
  -8   6   0     3717.19     3603.90    315.52 o 
  -6   6   0     5621.74     5679.40    275.06 o 
  -4   6   0     3763.87     3528.98    180.55 o 
  -2   6   0    11096.39     7798.49    308.06 o 
   0   6   0     5005.33     2992.55    158.44 o 
   2   6   0    11001.75     7767.40    455.19 o 
   4   6   0     3526.05     3015.86    238.20 o 
   6   6   0     5775.15     5353.53    315.77 o 
   8   6   0     3697.63     3378.20    264.24 o 
  10   6   0      755.70      735.90    336.89 o 
  12   6   0      446.86      539.71    210.50 o 
  14   6   0      135.77        2.05    211.31 o 
 -11   7   0       53.27      386.81    257.61 o 
  -9   7   0      673.28      836.15    263.24 o 
  -7   7   0     2510.41     2127.59    222.08 o 
  -5   7   0     2518.57     2483.82    158.78 o 
  -3   7   0     2416.93     2577.59    145.73 o 
  -1   7   0      322.05      307.75     67.92 o 
   1   7   0      239.37      298.53     60.55 o 
   3   7   0     2642.81     2399.51    125.84 o 
   5   7   0     2480.42     2315.06    276.36 o 
   7   7   0     2464.62     2137.55    158.81 o 
   9   7   0      636.82      734.14    214.94 o 
  11   7   0       34.40      198.09    190.18 o 
  13   7   0       12.20     -129.59    199.76 o 
 -12   8   0      182.76      -45.77    268.18 o 
 -10   8   0       29.08      144.38    226.24 o 
  -8   8   0     1092.06      921.61    254.24 o 
  -6   8   0     1628.57     1525.01    352.63 o 
  -4   8   0     2017.35     1964.39    136.09 o 
  -2   8   0     2268.35     2106.27    127.24 o 
   0   8   0     2865.99     2317.90    178.96 o 
   2   8   0     2038.82     1933.85    309.35 o 
   4   8   0     1905.91     1877.77    126.89 o 
   6   8   0     1724.34     1600.96    231.98 o 
   8   8   0     1081.39      970.24    168.25 o 
  10   8   0       47.11      -88.68    137.51 o 
  12   8   0      172.80      205.56    360.56 o 
 -11   9   0      320.98      263.01    270.66 o 
  -9   9   0     1350.31     1794.64    356.12 o 
  -7   9   0     4607.56     4075.36    263.29 o 
  -5   9   0     4502.06     4733.97    251.71 o 
  -3   9   0     1830.00     2096.16    169.96 o 
  -1   9   0     3957.08     3904.36    184.82 o 
   1   9   0     4066.67     3537.76    308.84 o 
   3   9   0     1955.18     1925.05    145.13 o 
   5   9   0     4317.32     4276.11    523.05 o 
   7   9   0     4670.36     3652.10    206.27 o 
   9   9   0     1337.14     1056.08    219.19 o 
  11   9   0      319.90       -3.77    249.35 o 
  13   9   0      150.55       35.28    220.05 o 
 -12  10   0       43.62     -197.12    252.89 o 
 -10  10   0       44.19     -144.61    211.62 o 
  -8  10   0      639.57     1473.61    295.73 o 
  -6  10   0      357.98      454.03    134.72 o 
  -4  10   0     1095.44     1832.83    186.92 o 
  -2  10   0     2534.45     2299.45    140.16 o 
   0  10   0     3106.50     4865.00    183.73 o 
   2  10   0     2801.82     1970.95    253.51 o 
   4  10   0      970.90     1261.40    212.13 o 
   6  10   0      458.67      382.21    120.76 o 
   8  10   0      671.44      582.42    155.03 o 
  10  10   0       56.39      157.90    181.77 o 
  12  10   0       42.30     -121.27    183.44 o 
 -11  11   0      207.20      126.05    283.36 o 
  -9  11   0       66.74      -49.03    211.62 o 
  -7  11   0      203.53      305.08    152.83 o 
  -5  11   0     1379.66     1822.80    173.50 o 
  -3  11   0     1219.26     1795.99    182.23 o 
  -1  11   0     2207.56     2802.54    194.48 o 
   1  11   0     2351.90     2948.09    416.89 o 
   3  11   0     1357.60     1277.09    201.02 o 
   5  11   0     1571.64     1628.93    152.30 o 
   7  11   0      225.50      236.05    120.88 o 
   9  11   0       43.21      -77.88    148.95 o 
  11  11   0      213.54       51.98    197.46 o 
  13  11   0        5.98      121.02    240.90 o 
 -12  12   0      216.15      366.80    300.79 o 
 -10  12   0      387.25      363.31    276.73 o 
  -8  12   0      402.08      532.69    170.36 o 
  -6  12   0     1400.66     2226.18    615.59 o 
  -4  12   0      664.51      746.43    189.19 o 
  -2  12   0     5091.33     4966.24    245.56 o 
   0  12   0     4985.81     6182.41    228.66 o 
   2  12   0     5148.10     5407.58    233.14 o 
   4  12   0      708.97      645.07    123.57 o 
   6  12   0     1462.77     1712.90    200.84 o 
   8  12   0      359.77      588.54    154.43 o 
  10  12   0      360.97       84.29    176.86 o 
  12  12   0      213.18      261.39    220.37 o 
 -11  13   0       32.49      -42.84    242.32 o 
  -9  13   0       59.46      148.65    233.21 o 
  -7  13   0     1053.91     1818.18    242.58 o 
  -5  13   0      511.58      422.26    180.36 o 
  -3  13   0     1628.48     1606.58    280.27 o 
  -1  13   0     1467.94     1289.95    314.29 o 
   1  13   0     1434.02     1374.91    243.82 o 
   3  13   0     1420.79     1652.21    380.07 o 
   5  13   0      490.08      427.06    129.95 o 
   7  13   0     1124.60     1435.44    207.90 o 
   9  13   0       73.91       34.90    168.74 o 
  11  13   0       33.94     -219.30    201.63 o 
 -12  14   0       22.25      106.49    275.27 o 
 -10  14   0      126.28       80.85    247.04 o 
  -8  14   0       49.56      -56.11    145.52 o 
  -6  14   0        5.12      258.00    141.57 o 
  -4  14   0      488.73      734.70    156.81 o 
  -2  14   0      376.67      377.92    119.89 o 
   0  14   0     1579.34      906.32    245.47 o 
   2  14   0      296.58      265.27    117.46 o 
   4  14   0      494.27      535.05    128.00 o 
   6  14   0       20.67      220.68    130.68 o 
   8  14   0       48.79        6.13    132.97 o 
  10  14   0      134.15      -43.32    209.04 o 
  12  14   0       24.54     -223.10    227.74 o 
 -11  15   0      146.82      294.61    297.20 o 
  -9  15   0      536.46      732.59    291.35 o 
  -7  15   0      672.23     1040.49    219.93 o 
  -5  15   0     1624.03     2075.82    335.54 o 
  -3  15   0     1852.17     1507.91    187.84 o 
  -1  15   0     4545.69     4044.35    394.91 o 
   1  15   0     4481.94     4071.29    311.12 o 
   3  15   0     1763.34     1670.08    222.69 o 
   5  15   0     1641.19     1691.46    203.76 o 
   7  15   0      741.93      925.73    179.89 o 
   9  15   0      471.61      632.76    233.93 o 
  11  15   0      143.52      131.14    238.33 o 
 -10  16   0       67.77       15.63    236.59 o 
  -8  16   0        9.93      -29.68    149.82 o 
  -6  16   0      328.83      378.66    174.58 o 
  -4  16   0      208.06       61.17    212.86 o 
  -2  16   0      603.24      446.86    228.49 o 
   0  16   0     1244.00     1147.18    234.17 o 
   2  16   0      534.89      396.38    125.31 o 
   4  16   0      155.43      196.13    131.74 o 
   6  16   0      297.75      335.37    144.24 o 
   8  16   0       19.17      -29.68    141.53 o 
  10  16   0       67.22      150.34    283.70 o 
  -9  17   0      108.96      390.64    301.13 o 
  -7  17   0      178.04      291.35    284.04 o 
  -5  17   0      139.57      120.09    206.68 o 
  -3  17   0     1907.69     1895.96    400.42 o 
  -1  17   0     1110.39      786.67    266.83 o 
   1  17   0     1038.71      966.93    168.73 o 
   3  17   0     1813.07     1844.25    432.51 o 
   5  17   0      132.84      229.21    147.25 o 
   7  17   0      186.09      290.82    201.93 o 
   9  17   0      112.94      575.39    275.83 o 
  -8  18   0      598.75      646.45    356.90 o 
  -6  18   0       10.04     -190.48    219.94 o 
  -4  18   0      617.89      742.71    305.85 o 
  -2  18   0      427.74      649.94    269.20 o 
   0  18   0     1135.48     1362.43    542.38 o 
   2  18   0      456.45      351.62    242.88 o 
   4  18   0      537.61      394.61    202.73 o 
   6  18   0       36.10      -14.86    171.91 o 
   8  18   0      531.79      636.14    248.85 o 
  10  18   0      159.34      307.88    319.12 o 
  -7  19   0       82.83       50.60    275.83 o 
  -5  19   0      282.19      747.88    340.49 o 
  -3  19   0      147.60     -130.21    237.60 o 
  -1  19   0      209.68      -18.44    204.54 o 
   1  19   0      242.35       68.25    214.88 o 
   3  19   0      113.72      -11.36    225.57 o 
   5  19   0      269.71      319.68    295.62 o 
   7  19   0       99.77      -47.90    234.90 o 
  -6  20   0      224.37      566.62    311.03 o 
  -4  20   0      174.43      137.63    279.43 o 
  -2  20   0      314.17      405.03    300.34 o 
   0  20   0        1.47     -151.91    225.12 o 
   2  20   0      264.31      451.02    282.35 o 
   4  20   0      165.71       20.24    296.86 o 
   6  20   0      193.78      115.03    267.62 o 
   8  20   0       53.83       71.74    292.81 o 
  -7  21   0      331.54      331.04    334.86 o 
  -5  21   0      521.72     1244.33    439.55 o 
  -3  21   0      606.18      817.15    337.68 o 
  -1  21   0      166.02      201.05    263.46 o 
   1  21   0      168.56       36.99    246.26 o 
   3  21   0      706.47      352.74    319.35 o 
   5  21   0      616.67      747.65    395.70 o 
   7  21   0      329.50      479.70    308.66 o 
  -6  22   0       68.12      292.25    352.41 o 
  -4  22   0      140.97      229.62    289.10 o 
  -2  22   0      207.38      253.79    302.26 o 
   0  22   0      150.00      -81.30    225.00 o 
   2  22   0      191.91     -141.34    278.30 o 
   4  22   0      144.42       41.04    314.85 o 
   6  22   0       75.36       49.14    310.58 o 
  -5  23   0       65.10      243.56    300.68 o 
  -3  23   0      218.32     -133.25    265.15 o 
  -1  23   0      130.16        8.21    272.79 o 
   1  23   0      114.57      249.41    332.95 o 
   3  23   0      226.25      223.99    306.98 o 
   5  23   0       60.23     -138.08    311.25 o 
  -2  24   0      142.96      565.72    396.37 o 
   0  24   0      264.88      417.85    316.09 o 
   2  24   0      130.52      493.86    358.82 o 
   1   1   1    35893.40    26249.78   1287.40 o 
   3   1   1    53555.73    49176.07   9096.73 o 
   5   1   1     7795.31     6602.84    311.25 o 
   7   1   1      490.21      285.45    139.26 o 
   9   1   1      630.35      423.16    161.12 o 
  11   1   1      218.33      193.41    166.06 o 
  13   1   1      277.38      227.94    194.96 o 
  -4   2   1    10911.52     8748.43    471.71 o 
   2   2   1     3192.12     3204.36    817.65 o 
   4   2   1     2131.72     5156.71   1670.16 o 
   6   2   1     7587.92     6450.77    605.74 o 
   8   2   1      157.92      193.11    128.96 o 
  10   2   1     1031.18     1256.21    236.03 o 
  12   2   1      142.18      129.21    165.42 o 
  14   2   1      204.75      258.75    220.13 o 
  -7   3   1      894.33      472.95    176.65 o 
  -5   3   1     2607.16     1403.67    151.02 o 
  -3   3   1     4617.23     5050.18    290.11 o 
  -1   3   1      143.71      124.03     62.07 o 
   1   3   1       24.24      136.63     97.77 o 
   3   3   1     3852.16     5658.18    325.98 o 
   5   3   1     1272.59     1456.65    172.08 o 
   7   3   1      645.49     1052.10    171.73 o 
   9   3   1        7.10     -110.01    120.97 o 
  11   3   1      108.46      -46.06    169.27 o 
  13   3   1       85.59       75.53    200.66 o 
  -6   4   1     2265.82     1888.87    190.15 o 
  -4   4   1      210.12      350.27    122.34 o 
  -2   4   1    46478.98    50350.41   1766.37 o 
   0   4   1     4202.33     4034.59    179.63 o 
   2   4   1     7769.91     4424.75    164.58 o 
   4   4   1      102.63      173.75     61.09 o 
   6   4   1     1673.58     1465.94    137.53 o 
   8   4   1     2339.41     2244.88    368.15 o 
  10   4   1      849.30      891.41    213.52 o 
  12   4   1      300.97      345.15    210.37 o 
  14   4   1       98.50      237.25    236.38 o 
  -7   5   1     5801.36     5223.24    368.71 o 
  -5   5   1     6094.42     5864.74    361.51 o 
  -3   5   1     8200.94     9343.88    367.14 o 
  -1   5   1    52250.48    54796.65   1884.56 o 
   1   5   1     4323.11     3918.25    171.67 o 
   3   5   1     9921.65     8616.36    528.84 o 
   5   5   1     8155.71     5792.34    335.24 o 
   7   5   1     4352.55     3994.11    196.52 o 
   9   5   1     1008.04      964.22    233.44 o 
  11   5   1      196.91      382.49    195.76 o 
  13   5   1      174.28      462.82    228.05 o 
  -8   6   1       73.30      257.16    188.23 o 
  -6   6   1      900.32     1599.21    259.86 o 
  -4   6   1     1860.43     1671.39    115.89 o 
  -2   6   1     2501.45     2925.93    145.52 o 
   0   6   1     5042.68     5341.12    240.10 o 
   2   6   1      131.11      134.65     57.39 o 
   4   6   1     1263.79     1211.27     96.72 o 
   6   6   1      254.89      480.37    140.90 o 
   8   6   1      306.23      260.83    148.07 o 
  10   6   1      129.46      199.09    166.58 o 
  12   6   1        4.83      -72.32    186.96 o 
  14   6   1        9.19     -230.95    220.58 o 
  -9   7   1      918.36     1651.61    327.78 o 
  -7   7   1     1948.09     2873.11    264.47 o 
  -5   7   1     1701.43     1191.44    150.19 o 
  -3   7   1     7590.50     8232.89    451.13 o 
  -1   7   1     9044.39     9099.26    350.90 o 
   1   7   1     9048.75     9311.00    833.30 o 
   3   7   1      584.96      963.62    124.21 o 
   5   7   1     2323.73     2040.95    160.73 o 
   7   7   1     2204.88     2528.12    173.44 o 
   9   7   1     1009.11     1339.35    410.99 o 
  11   7   1      562.47      668.05    217.02 o 
  13   7   1      134.81      125.76    236.01 o 
  -8   8   1     3044.97     2901.22    278.53 o 
  -6   8   1     4486.04     4132.32    231.82 o 
  -4   8   1     7942.36     6501.41    299.77 o 
  -2   8   1     8052.64     8415.93    339.58 o 
   0   8   1      143.75      144.60     63.44 o 
   2   8   1     1446.72      945.67     86.16 o 
   4   8   1     1789.20     2195.77    229.45 o 
   6   8   1     4314.06     4523.53    355.11 o 
   8   8   1     3555.10     3266.01    277.97 o 
  10   8   1      297.65      152.41    168.23 o 
  12   8   1      179.50      313.52    212.63 o 
  -9   9   1       48.09        2.92    204.65 o 
  -7   9   1      160.98      279.99    124.53 o 
  -5   9   1     1444.43     1618.55    137.86 o 
  -3   9   1     2294.87     3152.92    174.24 o 
  -1   9   1     1318.37     1707.75    102.73 o 
   1   9   1     1497.69     1372.44    141.35 o 
   3   9   1        2.46      -55.55     53.69 o 
   5   9   1      281.16      134.92     89.87 o 
   7   9   1      118.11      112.14    107.94 o 
   9   9   1        4.87     -132.83    141.57 o 
  11   9   1       76.24      156.95    205.04 o 
  13   9   1        0.57      236.17    234.59 o 
 -10  10   1      357.29      354.99    255.03 o 
  -8  10   1     1043.63     1281.10    288.87 o 
  -6  10   1     1944.17     2079.08    225.40 o 
  -4  10   1     1758.15     1582.56    191.27 o 
  -2  10   1     7668.13     6371.16    282.52 o 
   0  10   1     6488.38     6488.38    223.27 o 
   2  10   1     3924.21     3185.45    182.39 o 
   4  10   1     1474.92     1413.95    153.31 o 
   6  10   1     1754.29     2129.57    179.87 o 
   8  10   1      705.62      997.57    264.30 o 
  10  10   1      421.51      343.99    198.93 o 
  12  10   1      218.74      311.32    234.36 o 
  -9  11   1      216.81       95.69    203.75 o 
  -7  11   1     1314.31     1923.21    305.80 o 
  -3  11   1     1666.60     1627.81    124.46 o 
  -1  11   1     1479.10     1049.11     95.80 o 
   1  11   1     2834.76     2153.84     88.21 o 
   3  11   1     1335.13     1125.79    183.88 o 
   5  11   1     2524.34     2617.35    190.76 o 
   7  11   1     1944.52     2639.48    216.92 o 
   9  11   1      159.08       39.49    167.08 o 
  11  11   1      108.49      497.77    237.08 o 
 -10  12   1       59.13       89.62    218.03 o 
  -8  12   1       74.44      107.07    141.42 o 
  -6  12   1       79.05       48.23    117.09 o 
  -4  12   1      507.35      678.69    137.93 o 
  -2  12   1     1365.24     1741.77    123.56 o 
   0  12   1     1130.55     1075.57    125.16 o 
   2  12   1      387.32      307.82     89.07 o 
   4  12   1     1942.17     1726.24    174.88 o 
   6  12   1      113.48       89.84    112.06 o 
   8  12   1      125.96       62.33    220.06 o 
  10  12   1       98.41      190.47    209.28 o 
  12  12   1        4.04       83.84    211.66 o 
  -9  13   1      707.04      844.13    287.97 o 
  -7  13   1      243.16      351.57    156.78 o 
  -5  13   1     1386.27     1381.98    194.98 o 
  -3  13   1      822.98     1158.96    248.00 o 
  -1  13   1     4267.68     4500.77    218.15 o 
   1  13   1     3510.77     4939.65    265.59 o 
   3  13   1     2464.59     2669.32    409.81 o 
   5  13   1     1538.59     1383.48    274.99 o 
   7  13   1      703.85      795.13    179.54 o 
   9  13   1       58.25      -38.04    174.62 o 
  11  13   1      218.22      215.98    222.46 o 
 -10  14   1      278.67      164.73    230.06 o 
  -8  14   1      261.59      498.30    179.59 o 
  -6  14   1     1494.84     2013.46    248.84 o 
  -4  14   1     1315.79     1901.04    490.94 o 
  -2  14   1     2820.90     2308.47    154.09 o 
   0  14   1     2742.04     2859.72    155.71 o 
   2  14   1     2229.06     2142.40    357.33 o 
   4  14   1     1194.82     1612.92    188.47 o 
   6  14   1     2379.54     2641.54    225.80 o 
   8  14   1      582.08      589.43    214.38 o 
  10  14   1      242.19      454.59    235.18 o 
  -9  15   1       19.10     -105.47    216.91 o 
  -7  15   1       58.58       24.24    140.33 o 
  -5  15   1      725.45      667.26    308.16 o 
  -3  15   1      107.05      149.44    204.76 o 
  -1  15   1      174.31      207.01    206.56 o 
   1  15   1      311.55      225.50     93.08 o 
   3  15   1       96.55      -47.18     88.14 o 
   5  15   1      111.34      210.85    130.94 o 
   7  15   1      185.85      353.29    161.29 o 
   9  15   1      128.57      -36.77    261.21 o 
  11  15   1        6.31      -94.57    308.66 o 
 -10  16   1       55.73      -53.30    250.08 o 
  -8  16   1      492.43      688.07    215.76 o 
  -6  16   1      234.20       19.45    225.68 o 
  -4  16   1     1762.58     2400.50    451.25 o 
  -2  16   1     1600.01     1278.18    316.87 o 
   0  16   1     3145.04     3071.02    349.93 o 
   2  16   1     2896.87     2441.70    341.86 o 
   4  16   1     1783.31     2376.96    381.75 o 
   6  16   1      497.35     1053.16    230.57 o 
   8  16   1      311.80      520.51    297.20 o 
  10  16   1      243.45      398.28    307.88 o 
  -7  17   1      249.51      430.78    315.41 o 
  -5  17   1      147.17      215.33    243.78 o 
  -3  17   1      225.27      366.35    239.96 o 
  -1  17   1      651.34      770.93    273.47 o 
   1  17   1     1496.57     1682.19    616.26 o 
   3  17   1      928.79     1316.39    260.60 o 
   5  17   1      748.40     1185.26    407.51 o 
   7  17   1      232.32      411.17    193.41 o 
   9  17   1      295.70      143.03    296.97 o 
  -8  18   1       38.01       15.29    277.74 o 
  -6  18   1       45.44       37.89    263.24 o 
  -4  18   1      273.85      268.97    263.12 o 
  -2  18   1       73.66      184.64    218.71 o 
   0  18   1       26.68       60.50    190.26 o 
   2  18   1      175.49      150.57    160.05 o 
   4  18   1      187.22      241.53    188.74 o 
   6  18   1      145.24      377.84    254.35 o 
   8  18   1       30.86      307.32    294.16 o 
  -7  19   1      279.47      509.61    362.98 o 
  -5  19   1      400.82      530.75    310.01 o 
  -3  19   1      659.86      662.20    321.60 o 
  -1  19   1      677.64      514.22    277.40 o 
   1  19   1      278.85      112.55    144.24 o 
   3  19   1      605.66      515.12    304.50 o 
   5  19   1      230.49      212.93    204.06 o 
   7  19   1      169.36      546.88    231.38 o 
   9  19   1      138.80      183.62    300.57 o 
  -8  20   1      251.49       89.39    340.49 o 
  -6  20   1      290.44      573.59    351.62 o 
  -4  20   1      431.73      848.63    364.78 o 
  -2  20   1      616.20      825.24    346.90 o 
   0  20   1      262.74      104.01    263.46 o 
   2  20   1      230.89      275.61    265.26 o 
   4  20   1      350.61      119.76    263.69 o 
   6  20   1      195.58      -28.34    234.45 o 
  -7  21   1        0.60     -129.99    308.44 o 
  -5  21   1       28.21      -89.39    268.07 o 
  -3  21   1       24.13      171.71    251.20 o 
  -1  21   1       89.46       77.14    227.70 o 
   1  21   1      111.23      145.06    221.41 o 
   3  21   1       15.87      -72.87    225.45 o 
   5  21   1       35.47       66.34    294.27 o 
   7  21   1       57.31      166.98    297.42 o 
  -6  22   1      164.32       97.15    315.19 o 
  -4  22   1      695.13      953.77    414.59 o 
  -2  22   1      496.62      658.04    347.57 o 
   0  22   1      459.24      411.67    348.92 o 
   2  22   1      252.13       94.12    319.68 o 
   4  22   1      321.75      468.90    361.18 o 
   6  22   1      385.66      301.81    316.87 o 
  -5  23   1      194.55       55.32    301.24 o 
  -3  23   1       96.42      115.26    289.55 o 
  -1  23   1      265.52      227.59    332.84 o 
   1  23   1       78.79       97.04    275.38 o 
   3  23   1      282.03      234.56    329.80 o 
   5  23   1      175.40      266.16    313.72 o 
  -2  24   1       48.82     -100.08    346.45 o 
   0  24   1        5.07       54.42    374.45 o 
   2  24   1       25.28      272.01    361.85 o 
   2   0   2    88596.38   112440.13   5069.07 o 
   4   0   2    40952.13    27667.61   1512.51 o 
   6   0   2    16703.85    14146.18    848.86 o 
   8   0   2       16.40     -114.02    183.06 o 
  10   0   2      307.82      153.04    231.98 o 
  12   0   2      281.71      266.83    334.19 o 
  14   0   2      169.02      536.59    372.76 o 
   3   1   2     1094.60     1112.22    185.20 o 
   5   1   2     7193.74     8731.48    370.68 o 
   7   1   2      426.32     1456.12    596.30 o 
   9   1   2      956.82     1005.83    260.20 o 
  11   1   2      107.19       90.86    174.68 o 
  13   1   2      163.94      200.75    215.76 o 
   2   2   2    14870.70    15597.99    841.60 o 
   4   2   2    26291.44    19730.65   1062.28 o 
   6   2   2     5820.07     4793.47    828.67 o 
   8   2   2     1602.55     1786.61    242.10 o 
  10   2   2       88.59       54.92    167.40 o 
  12   2   2       58.11       49.88    187.63 o 
  14   2   2       33.67       96.27    213.00 o 
  -1   3   2    94766.02   104604.88   5322.87 o 
   1   3   2      675.93      768.90     76.43 o 
   3   3   2      896.66     1132.39    136.72 o 
   5   3   2     1902.97     2428.74    292.58 o 
   7   3   2      171.74      348.34    135.38 o 
   9   3   2     1327.96     1137.87    323.90 o 
  11   3   2      242.66       25.13    157.66 o 
  13   3   2      389.46      440.68    239.22 o 
  -2   4   2      868.63      672.65    144.38 o 
   0   4   2    13085.43    13813.60    532.49 o 
   2   4   2     2739.67     2624.38    135.22 o 
   4   4   2     1139.26     1396.62     84.03 o 
   6   4   2     4278.51     3546.29    227.97 o 
   8   4   2      282.93      277.40    154.96 o 
  10   4   2      299.00      304.60    189.36 o 
  12   4   2      106.86      438.09    209.28 o 
  14   4   2       58.85      -21.88    240.14 o 
  -3   5   2    25052.26    20243.13   1162.02 o 
  -1   5   2     1043.77      941.17    156.19 o 
   1   5   2     1890.36     1890.56    123.65 o 
   3   5   2     1000.23     1501.71     94.09 o 
   5   5   2      174.96     1110.03    411.05 o 
   7   5   2     2562.32     2442.89    140.67 o 
   9   5   2      412.62      172.33    159.65 o 
  11   5   2      169.04       81.93    217.25 o 
  13   5   2        9.30      -25.04    224.66 o 
  -4   6   2     1839.43     2659.46    249.52 o 
  -2   6   2    34094.28    26886.90   1508.80 o 
   0   6   2     2032.20     1886.42    121.67 o 
   2   6   2     4593.53     2622.39    297.23 o 
   4   6   2     8226.91     9220.35    708.34 o 
   6   6   2     3908.66     3635.11    243.08 o 
   8   6   2     3549.85     2896.05    297.70 o 
  10   6   2      516.26     1109.72    245.03 o 
  12   6   2      390.20      439.14    235.29 o 
  -3   7   2     6942.10     8203.63    547.95 o 
  -1   7   2    19400.53    20610.26   1190.92 o 
   1   7   2     2057.92     1599.66     86.04 o 
   3   7   2     1544.27     1157.94     99.24 o 
   5   7   2      992.52     1253.32    251.37 o 
   7   7   2      785.11      909.35    138.71 o 
   9   7   2      416.28      344.62    194.14 o 
  11   7   2       74.74      -29.70    193.70 o 
  13   7   2      109.57       59.74    223.65 o 
  -4   8   2     4947.33     5265.90    258.01 o 
  -2   8   2     8148.89     8266.26    555.15 o 
   2   8   2      963.15      932.07     84.23 o 
   4   8   2      206.25      132.51     71.43 o 
   6   8   2     2491.34     2642.69    295.78 o 
   8   8   2      678.53      874.25    203.88 o 
  10   8   2      380.15      303.78    181.67 o 
  12   8   2       97.66      415.93    228.78 o 
  -5   9   2      589.64      593.91    135.89 o 
  -3   9   2    16304.29    17566.41    802.08 o 
  -1   9   2     3563.95     3700.94    307.88 o 
   1   9   2    11304.57    11209.33    445.05 o 
   3   9   2     2836.45     2552.40    271.40 o 
   5   9   2     5158.78     4579.77    340.03 o 
   7   9   2     2506.98     2262.01    191.40 o 
   9   9   2      768.57      894.09    510.00 o 
  11   9   2      645.44      826.49    240.53 o 
  13   9   2      148.76      292.78    244.55 o 
  -6  10   2      360.67      250.34    128.08 o 
  -4  10   2     3170.02     3394.97    201.88 o 
  -2  10   2     3909.63     5394.65    254.67 o 
   0  10   2     1892.14     1721.51    137.54 o 
   2  10   2      221.97      276.13     73.85 o 
   4  10   2     1011.19     1227.93    145.49 o 
   6  10   2      792.93     1222.05    167.64 o 
   8  10   2      456.70      432.02    364.21 o 
  10  10   2       11.46      -56.87    181.17 o 
  12  10   2       61.08      -26.02    213.84 o 
  -7  11   2      147.79      189.77    209.99 o 
  -5  11   2     2070.26     2063.61    164.32 o 
  -3  11   2     2678.71     2978.38    186.37 o 
  -1  11   2     2941.75     3585.12    332.62 o 
   1  11   2     1278.52     1191.13    153.64 o 
   3  11   2      367.60      789.31    120.71 o 
   5  11   2      178.32      220.47    108.75 o 
   7  11   2      523.66      517.94    149.78 o 
   9  11   2      242.67      280.26    200.55 o 
  11  11   2      118.13       73.34    182.66 o 
  -6  12   2     1528.49     1582.11    221.79 o 
  -4  12   2      329.57      510.51    133.98 o 
  -2  12   2      952.50     1474.26    170.26 o 
   0  12   2     6446.83     5175.86    209.58 o 
   2  12   2     4948.74     5739.69    608.29 o 
   4  12   2     1665.38     2671.31    518.15 o 
   6  12   2     2453.25     2753.65    245.68 o 
   8  12   2      363.09      631.55    225.76 o 
  10  12   2      274.77      180.85    215.12 o 
  12  12   2      149.09      328.68    241.30 o 
  -7  13   2      353.66      462.94    166.85 o 
  -5  13   2      764.54     1331.76    207.98 o 
  -3  13   2     1625.50     2267.82    163.62 o 
  -1  13   2     3036.42     2926.19    317.10 o 
   1  13   2     2994.09     2847.77    186.02 o 
   3  13   2      241.49      148.36    101.68 o 
   5  13   2      562.08      819.84    153.51 o 
   7  13   2     1593.91     2030.20    239.03 o 
   9  13   2       58.91      -65.73    188.18 o 
  11  13   2      164.23       65.67    248.17 o 
  -8  14   2      259.47       99.51    228.38 o 
  -6  14   2      309.56      712.91    183.42 o 
  -4  14   2      602.98     1040.32    189.98 o 
  -2  14   2      135.95      -99.18    153.26 o 
   0  14   2      728.99      653.17    107.10 o 
   2  14   2      906.15     1265.99    164.63 o 
   4  14   2      657.94      944.92    159.68 o 
   6  14   2      136.26      204.34    164.05 o 
   8  14   2       12.37     -167.10    186.10 o 
  10  14   2       75.26     -120.54    250.87 o 
  -7  15   2       59.61      163.38    269.76 o 
  -5  15   2     1174.13     1548.05    393.22 o 
  -3  15   2     1718.20     1885.50    367.81 o 
  -1  15   2     2953.27     2504.06    304.50 o 
   1  15   2     3757.91     3433.12    375.51 o 
   3  15   2     1650.08     2627.38    580.28 o 
   5  15   2     2024.60     2315.05    304.75 o 
   7  15   2      810.86     1085.99    236.95 o 
   9  15   2      316.28      539.97    311.81 o 
  11  15   2      162.57      806.91    406.83 o 
  -8  16   2      180.72      397.50    304.95 o 
  -6  16   2      178.67      430.33    267.85 o 
  -4  16   2      265.05      508.26    269.42 o 
  -2  16   2       48.36      218.93    216.23 o 
   0  16   2     1163.91      522.65    247.04 o 
   2  16   2      453.46      308.48    159.73 o 
   4  16   2      268.45      207.06    162.93 o 
   6  16   2      603.74      980.77    241.62 o 
   8  16   2       51.81     -125.15    257.28 o 
  10  16   2       35.28      242.88    299.33 o 
  -7  17   2       62.00       51.16    289.32 o 
  -5  17   2      344.49      624.64    313.72 o 
  -3  17   2      455.32      351.73    265.82 o 
   1  17   2      610.08      441.78    169.56 o 
   3  17   2     1395.69     2206.87    717.58 o 
   5  17   2      990.98     1049.42    452.54 o 
   7  17   2       55.70       52.05    179.32 o 
   9  17   2      160.33      238.05    309.34 o 
  -8  18   2      458.62      542.89    358.25 o 
  -6  18   2      616.61      643.64    327.33 o 
  -4  18   2      326.21      641.28    304.50 o 
  -2  18   2     1047.80      954.33    316.87 o 
   0  18   2      313.78      137.97    204.76 o 
   2  18   2      793.45      689.67    213.40 o 
   4  18   2     1108.51     1238.81    272.95 o 
   6  18   2      295.02      327.66    210.24 o 
   8  18   2      226.66      143.93    281.90 o 
  -7  19   2      238.14      272.68    338.80 o 
  -5  19   2      149.26      165.41    261.89 o 
  -3  19   2      465.65      507.47    282.91 o 
  -1  19   2      322.22      351.06    279.43 o 
   1  19   2      520.10      347.68    169.26 o 
   3  19   2      115.24       33.06    193.25 o 
   5  19   2      109.24     -172.16    161.06 o 
   7  19   2       15.07      -36.37    197.21 o 
   9  19   2       38.24     -114.25    294.61 o 
  -8  20   2       68.91      193.18    327.56 o 
  -6  20   2      209.68      216.80    340.37 o 
  -4  20   2      266.94      293.93    298.54 o 
  -2  20   2      106.53      -47.68    249.86 o 
   0  20   2      100.24       37.22    232.99 o 
   2  20   2      126.44     -109.29    174.33 o 
   4  20   2        6.70       29.11    199.35 o 
   6  20   2       91.31      161.37    215.52 o 
   8  20   2       60.37      201.28    320.58 o 
  -7  21   2       60.69     -136.06    337.23 o 
  -5  21   2      475.03      748.10    368.60 o 
  -3  21   2      340.60      978.17    386.59 o 
  -1  21   2     1012.88     1683.21    427.97 o 
   1  21   2      411.63      510.51    287.75 o 
   3  21   2      343.65      357.23    218.76 o 
   5  21   2      307.52      359.82    229.63 o 
   7  21   2      228.45      431.14    251.70 o 
  -6  22   2       81.90       59.15    308.78 o 
  -4  22   2       43.42       52.06    317.44 o 
  -2  22   2      480.03      275.16    331.04 o 
   0  22   2      123.09      257.84    320.81 o 
   2  22   2      112.90       96.03    296.86 o 
   4  22   2      141.12      345.32    331.83 o 
   6  22   2       68.20       20.80    294.95 o 
  -5  23   2      141.30      -86.02    315.41 o 
  -3  23   2      113.65      357.24    352.07 o 
  -1  23   2      156.19      359.72    332.28 o 
   1  23   2      214.54       96.70    327.11 o 
   3  23   2        9.66       25.08    293.48 o 
   5  23   2       64.24      -36.32    269.87 o 
  -2  24   2      134.83      -39.58    287.86 o 
   0  24   2      194.60      237.15    314.74 o 
   2  24   2      199.25      185.76    314.85 o 
   3   1   3    10687.45    16472.74   2370.03 o 
   5   1   3    29656.22    25286.65   1489.86 o 
   7   1   3     6881.73     4706.37    453.33 o 
   9   1   3     1493.48     2204.32    506.06 o 
  11   1   3      128.89      230.89    221.18 o 
  13   1   3      236.00      567.36    256.45 o 
   2   2   3     8591.07    10406.84   1103.88 o 
   4   2   3      989.98     1141.27    174.97 o 
   6   2   3      836.10     1672.89    208.92 o 
   8   2   3      294.76      143.67    140.95 o 
  10   2   3       30.21       -0.48    148.11 o 
  12   2   3      589.92      530.79    230.89 o 
  14   2   3       78.12      152.01    248.69 o 
   1   3   3     1009.44     1251.08    140.22 o 
   5   3   3     2491.73     2788.95    330.93 o 
   7   3   3      282.93      519.14    152.40 o 
   9   3   3       35.20      235.46    173.22 o 
  11   3   3        6.01       35.11    194.58 o 
  13   3   3       31.87      151.60    251.07 o 
   0   4   3     6032.84     8630.43    411.27 o 
   2   4   3     7967.76     7232.69    436.85 o 
   4   4   3     7660.05     5751.37    546.46 o 
   6   4   3      651.47      650.91     84.11 o 
   8   4   3     2107.55     2221.03    714.43 o 
  10   4   3      499.99      298.98    183.95 o 
  12   4   3      306.19      326.26    211.15 o 
  -1   5   3    13298.23    17700.94   1025.96 o 
   1   5   3     5684.74     7926.96    563.75 o 
   3   5   3     3253.35     2888.36    189.25 o 
   5   5   3     1015.56     1057.38    296.58 o 
   7   5   3      363.56      157.86    128.33 o 
   9   5   3      737.27      419.75    311.08 o 
  11   5   3      318.85      326.99    209.25 o 
  13   5   3      207.24      394.76    264.74 o 
  -2   6   3     6441.75     4481.77    349.71 o 
   0   6   3     1040.67     1166.46    132.81 o 
   2   6   3      148.47      195.80     53.20 o 
   4   6   3     1389.47     1601.95    150.69 o 
   6   6   3      553.14      682.01    106.97 o 
   8   6   3      235.80      504.53    176.97 o 
  10   6   3      275.26      204.74    195.44 o 
  12   6   3       24.89       -2.54    192.00 o 
  -3   7   3    29665.33    25471.54   1465.40 o 
  -1   7   3      984.65     1243.88    160.12 o 
   1   7   3     1945.80     1637.82    211.34 o 
   3   7   3     2802.01     2705.89    137.25 o 
   5   7   3     2092.77     1803.84    149.51 o 
   7   7   3     3244.09     4091.46    628.74 o 
   9   7   3      506.55      608.73    202.43 o 
  11   7   3      544.75     1093.44    414.59 o 
  13   7   3      129.68      194.55    297.76 o 
  -4   8   3     1041.68     1662.74    277.97 o 
  -2   8   3    25536.51    25297.81   1441.79 o 
   0   8   3     6677.51     5963.96    294.90 o 
   2   8   3     4226.39     3424.07    151.84 o 
   4   8   3     2345.73     2317.02    213.21 o 
   6   8   3      670.80      777.33    125.70 o 
   8   8   3      848.83      947.58    210.26 o 
  10   8   3      473.56      572.98    232.45 o 
  12   8   3      275.59      452.38    247.21 o 
  -3   9   3     2634.17     4073.25    352.07 o 
  -1   9   3     2475.84     1932.95    228.49 o 
   1   9   3     1892.75     2319.94    222.81 o 
   3   9   3      141.31       37.74     81.14 o 
   5   9   3     1116.85     1451.20    166.07 o 
   7   9   3      411.63      148.95    159.92 o 
   9   9   3       69.10     -151.91    144.75 o 
  11   9   3       17.14      148.20    188.76 o 
  13   9   3        5.02       14.18    268.09 o 
  -4  10   3     4594.36     3158.84    330.03 o 
  -2  10   3     1555.70     1625.30    292.14 o 
   0  10   3     2482.32     1511.71    170.74 o 
   2  10   3     2598.97     2366.51    355.22 o 
   4  10   3      994.34     1248.19    319.51 o 
   6  10   3     1844.38     2156.76    166.76 o 
   8  10   3      149.64      433.08    192.62 o 
  10  10   3      432.56      788.02    245.08 o 
  12  10   3      198.88      312.63    257.65 o 
  -5  11   3      825.92     1561.88    320.02 o 
  -3  11   3     4111.48     3332.68    347.57 o 
  -1  11   3     1958.16     1286.72    269.98 o 
   1  11   3     1744.63     1918.07    112.25 o 
   3  11   3     1572.23     2069.33    175.66 o 
   5  11   3     2901.39     2658.76    188.61 o 
   7  11   3     2210.40     2486.86    553.85 o 
   9  11   3      130.17       -2.96    215.62 o 
  11  11   3      366.22      731.40    262.55 o 
  -6  12   3      548.34      767.78    256.94 o 
  -4  12   3      775.90     1419.97    318.34 o 
  -2  12   3      890.64      792.18    223.21 o 
   0  12   3      266.88      619.72     96.88 o 
   2  12   3     1094.18     1396.55    121.23 o 
   4  12   3     2483.01     2540.91    314.48 o 
   6  12   3       61.30       13.24    115.98 o 
   8  12   3       32.66       80.51    205.78 o 
  10  12   3      112.90      -33.40    212.52 o 
  12  12   3        4.77       86.58    268.52 o 
  -5  13   3     2070.71     3409.26    487.23 o 
  -3  13   3     1271.80     1425.93    332.39 o 
  -1  13   3      527.96      511.18    212.07 o 
   1  13   3     1297.61     1856.97    234.03 o 
   3  13   3     1749.20     1825.73    245.47 o 
   5  13   3      921.49      957.68    207.73 o 
   7  13   3      358.01      626.66    302.14 o 
   9  13   3      371.59      165.30    284.60 o 
  11  13   3       69.41      245.25    345.32 o 
  -6  14   3      339.98     1108.04    325.53 o 
  -4  14   3     2128.54     2390.61    310.69 o 
  -2  14   3     1659.84     2015.49    364.44 o 
   0  14   3     4794.33     4713.08    293.87 o 
   2  14   3     2453.19     2411.23    440.68 o 
   4  14   3     1144.30     1428.83    251.41 o 
   6  14   3     1907.58     2949.98    592.03 o 
   8  14   3      498.04      721.57    320.02 o 
  10  14   3      359.16      141.46    275.27 o 
  -7  15   3      169.60      177.44    250.53 o 
  -5  15   3       31.60       30.14    189.13 o 
  -3  15   3      527.52      605.41    249.97 o 
  -1  15   3      302.15      556.16    244.23 o 
   1  15   3      232.71       77.94    124.74 o 
   3  15   3      153.97      127.85    150.80 o 
   5  15   3      312.75       53.51    156.85 o 
   7  15   3       36.72      186.44    252.67 o 
   9  15   3        8.90        1.01    274.48 o 
  11  15   3       20.70      -73.09    288.54 o 
  -6  16   3      583.60      560.54    303.04 o 
  -4  16   3      447.71      983.90    314.40 o 
  -2  16   3     1447.37     1724.70    389.74 o 
   0  16   3     1074.06     1161.23    320.02 o 
   2  16   3      755.18     1174.73    322.61 o 
   4  16   3     2589.12     2924.87    430.39 o 
   6  16   3      816.93      897.28    235.85 o 
   8  16   3      396.31      803.99    366.01 o 
  10  16   3      188.11      269.98    305.29 o 
  -7  17   3      948.41     1526.12    420.89 o 
  -5  17   3      531.41     1077.01    362.98 o 
  -3  17   3      814.36      797.47    299.67 o 
  -1  17   3      262.33      340.26    213.42 o 
   1  17   3      505.84      606.95    199.98 o 
   3  17   3      756.78      773.75    223.15 o 
   5  17   3     1328.24     1289.98    270.04 o 
   7  17   3      330.68      139.77    257.39 o 
   9  17   3      143.15      -84.11    305.29 o 
  -8  18   3       71.77       21.48    315.86 o 
  -6  18   3       19.07     -101.31    276.95 o 
  -4  18   3      104.51      181.15    247.49 o 
  -2  18   3       24.06       71.97    218.71 o 
   0  18   3      256.16      261.66    256.71 o 
   2  18   3       47.24      -66.42    144.59 o 
   4  18   3       95.63      152.56    188.35 o 
   6  18   3       18.88      -87.63    180.01 o 
   8  18   3       66.18      -89.39    285.84 o 
  -7  19   3      313.16      735.40    382.20 o 
  -5  19   3      900.62     1132.67    393.79 o 
  -3  19   3      527.66      903.39    333.97 o 
  -1  19   3      291.37      232.43    249.74 o 
   1  19   3       77.58       15.22    153.53 o 
   3  19   3      294.42       61.66    190.81 o 
   5  19   3      371.02      328.44    208.16 o 
   7  19   3       94.37      164.85    301.36 o 
  -8  20   3       87.92      -47.79    374.56 o 
  -6  20   3      402.11      561.56    347.23 o 
  -4  20   3      111.80      217.25    273.13 o 
  -2  20   3     1035.59     1682.98    445.51 o 
   0  20   3      715.70      959.05    339.36 o 
   2  20   3      759.50      759.82    362.30 o 
   4  20   3      975.00     1234.04    566.95 o 
   6  20   3      125.22      -42.15    219.77 o 
   8  20   3       91.24     -215.78    309.34 o 
  -7  21   3       17.70      -86.13    349.03 o 
  -5  21   3      192.82      162.15    321.26 o 
  -3  21   3       27.90     -190.03    256.60 o 
  -1  21   3       32.72       17.43    280.78 o 
   1  21   3       56.21       64.32    262.22 o 
   3  21   3       20.04     -117.55    206.62 o 
   5  21   3       34.40       95.45    211.64 o 
   7  21   3       19.54       54.76    337.00 o 
  -6  22   3       74.82       62.41    309.56 o 
  -4  22   3      264.01      468.79    336.78 o 
  -2  22   3      384.73      399.86    306.42 o 
   0  22   3      623.70      778.47    354.88 o 
   2  22   3      296.90      328.49    247.05 o 
   4  22   3       78.61       -4.93    230.35 o 
  -3  23   3      207.33      147.98    299.11 o 
  -1  23   3      278.47      273.81    350.27 o 
   1  23   3      263.78      131.34    344.65 o 
   3  23   3      230.83      -15.85    290.34 o 
  -2  24   3        0.85     -101.76    287.52 o 
   0  24   3       49.24      241.08    351.17 o 
   2  24   3        6.32       56.90    312.71 o 
   0   0   4     4362.08     6762.63    397.95 o 
   2   0   4     5632.07     5789.63    368.49 o 
   4   0   4     3340.02     3966.43    303.15 o 
   6   0   4    10819.11    12996.98    760.81 o 
   8   0   4     5463.73     5136.99    454.96 o 
  10   0   4      171.90      176.09    243.00 o 
  12   0   4      497.30      748.78    352.63 o 
   1   1   4    47988.82    57328.34   1975.38 o 
   3   1   4    11511.06     7695.28    339.40 o 
   5   1   4     4031.06     5783.44    381.25 o 
   7   1   4      217.10       84.45    124.14 o 
   9   1   4      162.07      -42.06    152.47 o 
  11   1   4      197.59      374.62    210.32 o 
  13   1   4      119.35      435.82    256.88 o 
   0   2   4    43806.90    50167.53   2464.15 o 
   2   2   4    10498.81    12443.37    482.87 o 
   4   2   4     3487.96     4271.98    244.51 o 
   6   2   4     2928.93     2795.50    206.89 o 
   8   2   4     1869.24     1649.22    250.48 o 
  10   2   4      870.29     1185.50    254.47 o 
  12   2   4      177.28      359.78    256.34 o 
   3   3   4     2993.11     2850.06    180.81 o 
   5   3   4     7665.68     8531.74    559.53 o 
   7   3   4     1338.21     1463.89    221.16 o 
   9   3   4      148.06      286.13    178.30 o 
  11   3   4      390.61      496.15    218.81 o 
  13   3   4      130.42      165.30    251.22 o 
   0   4   4     8766.71    10381.48    598.89 o 
   2   4   4     7040.78     6622.20    386.31 o 
   4   4   4     4837.81     6161.57    331.49 o 
   6   4   4      272.70      606.60    181.21 o 
   8   4   4      321.67      376.97    177.74 o 
  10   4   4       92.24       99.01    193.85 o 
  12   4   4      348.06      176.23    216.40 o 
   1   5   4     5863.64     5631.76    393.67 o 
   3   5   4     3221.58     2399.20    310.48 o 
   5   5   4        1.77       81.64    123.92 o 
   7   5   4      548.96      481.65    180.98 o 
   9   5   4      186.85     -103.04    149.34 o 
  11   5   4      250.69      239.60    197.73 o 
  13   5   4       59.15       91.33    204.37 o 
   0   6   4     4602.67     3589.16    206.32 o 
   2   6   4      348.91      330.30    110.67 o 
   4   6   4     7759.53     6755.48    862.79 o 
   6   6   4     2007.30     1938.67    232.42 o 
   8   6   4      939.66      918.19    215.64 o 
  10   6   4      848.51     1406.78    273.21 o 
  12   6   4      263.37      334.73    234.51 o 
  -1   7   4     2508.56     3418.03    310.46 o 
   1   7   4     2421.78     2678.08    247.94 o 
   3   7   4     2457.41     3190.04    183.21 o 
   5   7   4     2348.73     2174.62    288.67 o 
   7   7   4      461.85      677.68    180.66 o 
   9   7   4      202.67      498.05    208.73 o 
  11   7   4      350.07      423.01    235.21 o 
  13   7   4       31.38      -13.77    211.79 o 
  -2   8   4     3745.10     4575.10    390.53 o 
   0   8   4     7457.55     5934.49    305.17 o 
   2   8   4     3398.83     2688.25    187.48 o 
   4   8   4     1443.75     1295.55    132.17 o 
   6   8   4      992.91      965.10    160.78 o 
   8   8   4      154.31       13.38    154.98 o 
  10   8   4      240.98      286.70    215.19 o 
  12   8   4      137.47      126.58    223.97 o 
  -3   9   4     7896.53     7784.88    599.23 o 
  -1   9   4     6893.94     8344.97    588.09 o 
   1   9   4     5987.31     6421.14    336.49 o 
   3   9   4     5824.82     5184.48    478.01 o 
   5   9   4     2026.85     2350.32    300.40 o 
   7   9   4     1777.42     2377.05    472.95 o 
   9   9   4      224.27      121.65    171.65 o 
  11   9   4      415.92      504.78    238.64 o 
  -4  10   4      283.12      121.44    158.44 o 
  -2  10   4     3371.69     3085.19    310.13 o 
   0  10   4      463.54     1102.97    301.02 o 
   2  10   4      308.09      730.08    162.20 o 
   4  10   4      601.73     1211.78    216.10 o 
   6  10   4     1378.28     1196.48    241.06 o 
   8  10   4      423.49      120.18    177.93 o 
  10  10   4      298.56      197.57    282.58 o 
  12  10   4       77.40      -41.72    254.35 o 
  -3  11   4      231.73       69.38    145.96 o 
  -1  11   4      874.15      991.78    252.89 o 
   1  11   4     1481.19     1937.08    173.50 o 
   3  11   4     1596.66     1630.92    227.84 o 
   5  11   4     1207.43     1601.34    224.33 o 
   7  11   4      608.97      874.94    298.77 o 
   9  11   4      151.22      343.64    270.21 o 
  11  11   4       64.29      171.26    261.66 o 
  -4  12   4     5154.70     4545.52    436.29 o 
  -2  12   4     1096.61     1411.54    304.73 o 
   0  12   4     3296.79     2607.36    201.60 o 
   2  12   4     2378.69     2309.50    226.64 o 
   4  12   4     1121.62     1200.55    213.35 o 
   6  12   4     1420.82     1642.87    246.70 o 
   8  12   4      200.28        6.07    237.49 o 
  10  12   4      380.20      592.70    350.72 o 
  12  12   4      161.99     -152.36    329.13 o 
  -5  13   4      312.01      504.55    252.44 o 
  -3  13   4      479.46      920.82    278.08 o 
  -1  13   4     1337.36     1471.13    316.99 o 
   1  13   4     1511.71     1548.78    226.61 o 
   3  13   4     2026.43     1672.14    248.24 o 
   5  13   4      418.62      604.09    188.63 o 
   7  13   4      235.25      401.10    242.55 o 
   9  13   4      110.91      287.30    313.16 o 
  11  13   4      169.98      147.98    345.66 o 
  -6  14   4      850.18     1099.50    337.90 o 
  -4  14   4      600.23      501.85    259.86 o 
  -2  14   4      877.48     1304.49    324.29 o 
   0  14   4      626.17      578.79    158.64 o 
   2  14   4      289.56      449.44    157.22 o 
   4  14   4      993.24      898.92    218.02 o 
   6  14   4      123.31      103.45    154.61 o 
   8  14   4      239.03      -44.30    258.06 o 
  10  14   4       54.52      -57.46    261.10 o 
  -5  15   4       98.44      323.51    240.86 o 
  -3  15   4      633.00      463.17    251.88 o 
  -1  15   4      864.23     1097.47    320.02 o 
   1  15   4     2434.02     2682.09    302.82 o 
   3  15   4     2137.41     2637.62    332.38 o 
   5  15   4     1795.01     2155.39    314.64 o 
   7  15   4      394.97      652.64    322.05 o 
   9  15   4      538.02      557.96    349.93 o 
  -6  16   4      186.63      232.31    257.61 o 
  -4  16   4     1038.87      962.54    341.84 o 
  -2  16   4       53.53     -104.24    193.74 o 
   0  16   4      306.23      182.16    197.91 o 
   2  16   4      523.38      364.06    251.82 o 
   4  16   4       43.17      -19.68    147.97 o 
   6  16   4      207.54      280.37    201.95 o 
   8  16   4       51.76      -26.42    248.17 o 
  10  16   4       89.16      305.18    360.73 o 
  -5  17   4      218.75      191.27    285.05 o 
  -3  17   4       29.46      -13.72    224.22 o 
  -1  17   4      551.75      775.09    304.84 o 
   1  17   4       71.89       97.80    178.34 o 
   3  17   4      184.98      311.62    183.08 o 
   5  17   4      273.46       76.45    172.97 o 
   7  17   4      296.78       64.77    284.83 o 
   9  17   4      167.92       29.01    298.88 o 
  -6  18   4     1356.17     1546.47    419.65 o 
  -4  18   4     1296.54     1603.15    425.72 o 
  -2  18   4     1087.45     1122.44    356.00 o 
   0  18   4      422.59      124.48    261.21 o 
   2  18   4       75.22       12.89    168.17 o 
   4  18   4     1039.07      845.94    266.06 o 
   6  18   4      444.40      193.41    286.01 o 
   8  18   4      411.34      464.52    361.29 o 
  -7  19   4       83.71      -45.99    283.59 o 
  -5  19   4      217.23        2.36    308.22 o 
  -3  19   4      312.10      373.32    299.22 o 
  -1  19   4      186.66      716.28    352.18 o 
   1  19   4       76.20      -55.09    168.23 o 
   3  19   4       48.00       93.28    194.69 o 
   5  19   4      136.97      180.33    209.10 o 
   7  19   4       32.49       70.62    276.06 o 
  -6  20   4       95.96      136.40    340.37 o 
  -4  20   4      186.40      239.40    311.81 o 
  -2  20   4      395.40      501.85    331.72 o 
   0  20   4       68.67       17.99    264.14 o 
   2  20   4      242.07      175.23    235.97 o 
   4  20   4       71.02      181.19    215.93 o 
   6  20   4       16.08       35.63    224.86 o 
  -5  21   4      223.18      501.96    349.82 o 
  -3  21   4      461.07      511.41    330.59 o 
  -1  21   4      468.66      536.71    343.19 o 
   1  21   4      522.77      417.96    318.00 o 
   3  21   4     1003.57     1468.61    540.75 o 
   5  21   4      490.32      492.33    282.42 o 
  -4  22   4       44.33      193.52    342.62 o 
  -2  22   4       53.22      -49.36    287.19 o 
   0  22   4      140.63       23.95    286.29 o 
   2  22   4       14.49      -87.24    268.86 o 
   4  22   4      100.96      193.94    250.52 o 
  -3  23   4       73.85      287.75    338.46 o 
  -1  23   4       67.48       55.66    291.91 o 
   1  23   4      175.45       29.24    292.81 o 
   3  23   4       70.45      177.55    255.99 o 
   3   1   5     4065.70     3733.19    205.14 o 
   5   1   5     3205.57     4273.41    338.24 o 
   7   1   5     2229.80     2526.35    336.78 o 
   9   1   5     1365.25     1569.25    283.27 o 
  11   1   5      904.00      935.16    294.55 o 
  13   1   5      107.10      247.01    279.40 o 
   0   2   5     4845.27     4010.28    294.16 o 
   2   2   5     1725.55     2935.36    591.07 o 
   4   2   5     8278.60     9038.43    765.25 o 
   6   2   5      762.60      719.83    158.66 o 
   8   2   5      927.88     1294.82    228.02 o 
  10   2   5      288.44      159.41    191.88 o 
  12   2   5      174.48      413.17    252.00 o 
   1   3   5      200.16      151.65     65.62 o 
   3   3   5      836.08     1334.04    175.08 o 
   5   3   5      645.26      861.56    234.11 o 
   7   3   5      297.30      341.79    150.55 o 
   9   3   5       57.24      443.87    197.63 o 
  11   3   5      152.51      132.75    206.83 o 
  13   3   5        3.16      -20.08    247.13 o 
   0   4   5     3921.81     3504.61    280.22 o 
   2   4   5     1785.71     2491.37    160.07 o 
   4   4   5     7778.07     6247.85    889.11 o 
   6   4   5     3601.96     2754.60    211.07 o 
   8   4   5      113.56      247.46    169.71 o 
  10   4   5      713.62     1040.85    259.33 o 
  12   4   5      149.44      381.60    330.54 o 
   1   5   5     2786.57     2682.17    240.41 o 
   3   5   5     4173.67     4102.23    217.05 o 
   5   5   5     2166.96     2087.12    164.51 o 
   7   5   5      486.18      545.05    170.54 o 
   9   5   5      371.98      301.29    180.73 o 
  11   5   5      821.19      834.89    263.63 o 
  13   5   5       91.53      370.65    264.92 o 
   0   6   5      899.62     1732.01    258.51 o 
   2   6   5      401.37      224.18     76.31 o 
   4   6   5     2652.21     2542.38    168.37 o 
   6   6   5      489.04      703.91    243.78 o 
   8   6   5       83.77       74.80    162.44 o 
  10   6   5       14.53        1.90    198.10 o 
  12   6   5       19.07       58.73    208.92 o 
   1   7   5     3836.95     3510.12    314.17 o 
   3   7   5     3511.29     3350.62    155.54 o 
   5   7   5     2097.80     2014.54    177.07 o 
   7   7   5      588.00     1039.54    332.00 o 
   9   7   5      535.62      863.76    230.73 o 
  11   7   5      482.95      880.20    283.35 o 
   0   8   5     5495.78     6272.02    455.41 o 
   2   8   5     3897.03     3715.28    235.97 o 
   4   8   5     3566.16     3391.86    255.11 o 
   6   8   5      979.53     1084.36    239.98 o 
   8   8   5      106.30      167.53    175.81 o 
  10   8   5      818.30     1236.11    359.60 o 
  12   8   5      147.36      -54.31    268.86 o 
  -1   9   5     2141.22     1943.07    311.93 o 
   1   9   5     1825.31     2321.43    186.18 o 
   3   9   5      287.32      703.08    322.55 o 
   5   9   5       37.53       -6.12    109.47 o 
   7   9   5      342.82      343.30    256.49 o 
   9   9   5       89.30     -133.92    283.70 o 
  11   9   5       35.28       32.61    293.48 o 
  -2  10   5      714.97     1004.82    255.82 o 
   0  10   5      997.67     1295.78    183.23 o 
   2  10   5     3937.74     3373.59    406.77 o 
   4  10   5     1041.84     1249.69    417.79 o 
   6  10   5     2238.47     2812.17    446.07 o 
   8  10   5      465.56      685.25    283.14 o 
  10  10   5      149.39        6.86    253.23 o 
  12  10   5      175.54      309.45    343.75 o 
  -1  11   5     2443.68     2588.85    297.31 o 
   1  11   5     2413.89     2810.47    218.21 o 
   3  11   5     1474.90     1473.25    345.66 o 
   5  11   5      559.83      277.95    139.34 o 
   7  11   5      341.73      -22.49    199.25 o 
   9  11   5      284.05       95.35    247.04 o 
  11  11   5      169.31      313.61    340.82 o 
  -2  12   5      274.99      259.98    189.92 o 
   0  12   5      166.29      263.88    131.86 o 
   2  12   5       76.28        8.44    141.06 o 
   4  12   5      115.00      175.88    127.78 o 
   6  12   5      195.49      187.38    154.89 o 
   8  12   5       47.92       96.70    230.06 o 
  10  12   5       79.25      236.59    279.43 o 
  -3  13   5     2229.56     2262.75    407.73 o 
  -1  13   5     1283.45     1404.23    331.27 o 
   1  13   5      880.18     1292.08    219.62 o 
   3  13   5     1293.99     1106.80    221.78 o 
   5  13   5     1602.13     1675.73    265.65 o 
   7  13   5      594.85      615.42    282.13 o 
   9  13   5      341.90      818.27    359.38 o 
  11  13   5      125.59      153.38    332.39 o 
  -4  14   5      818.41      831.31    309.79 o 
  -2  14   5       79.28     -159.11    155.74 o 
   0  14   5      653.56      548.05    294.67 o 
   2  14   5     3670.81     2664.81    271.41 o 
   4  14   5     1847.17     1693.60    366.18 o 
   6  14   5     1010.76     1036.95    230.47 o 
   8  14   5       60.36      -68.93    235.24 o 
  10  14   5      165.23      470.25    311.48 o 
  -3  15   5      927.37     1095.45    345.66 o 
  -1  15   5      106.22       52.18    167.10 o 
   1  15   5       92.99       81.37    138.29 o 
   3  15   5      181.51      101.49    162.45 o 
   5  15   5      157.25      115.53    171.25 o 
   7  15   5       57.59       84.67    276.73 o 
   9  15   5       51.75      101.99    285.84 o 
  -4  16   5      381.42      549.30    295.73 o 
  -2  16   5      348.46      644.54    298.43 o 
   0  16   5      225.31      575.27    274.93 o 
   2  16   5      470.47      291.27    170.54 o 
   4  16   5     1191.09     1732.83    429.21 o 
   6  16   5      519.69      772.51    344.65 o 
   8  16   5      694.17      632.62    327.78 o 
  -5  17   5      771.62     1286.05    411.78 o 
  -3  17   5      969.47      975.02    357.47 o 
  -1  17   5      965.78      675.46    312.83 o 
   1  17   5      913.66      424.04    188.04 o 
   3  17   5      515.83      253.21    182.98 o 
   5  17   5      303.18      222.49    187.81 o 
   7  17   5       38.76      -81.07    267.28 o 
   9  17   5      193.93      364.55    374.00 o 
  -4  18   5       52.69      163.95    275.38 o 
  -2  18   5      104.96      -52.85    225.12 o 
   0  18   5        6.18       19.57    216.12 o 
   2  18   5       71.65       64.18    168.12 o 
   4  18   5       86.10       48.20    179.26 o 
   6  18   5       88.84      371.63    331.72 o 
   8  18   5       63.20       63.19    294.83 o 
  -5  19   5      233.12      234.68    286.74 o 
  -3  19   5      857.16     1589.54    441.80 o 
  -1  19   5     1083.52     1101.30    377.14 o 
   1  19   5      142.89      282.84    194.87 o 
   3  19   5      251.84      105.72    207.70 o 
   5  19   5       79.07       88.88    213.92 o 
   7  19   5      340.86       -1.57    270.88 o 
  -6  20   5      180.92       87.60    364.44 o 
  -4  20   5      477.21      978.28    389.96 o 
  -2  20   5      420.03      533.33    332.28 o 
   0  20   5      528.66      542.78    318.67 o 
   2  20   5      135.29      343.61    240.58 o 
   4  20   5      479.44      615.75    259.01 o 
   6  20   5      144.36      509.61    416.61 o 
  -5  21   5       30.59      202.63    358.70 o 
  -3  21   5       60.40      352.52    355.89 o 
  -1  21   5       24.58      -22.15    304.73 o 
   1  21   5       51.96      -61.06    279.43 o 
   3  21   5      178.33      215.86    229.94 o 
   5  21   5       46.03      -23.45    233.16 o 
  -4  22   5      131.45       48.24    313.72 o 
  -2  22   5      110.48       -7.53    325.08 o 
   0  22   5      125.04      214.21    314.40 o 
   2  22   5      431.91      241.91    254.30 o 
   4  22   5      352.60       93.50    252.39 o 
  -1  23   5      217.73       73.54    294.05 o 
   1  23   5      219.77     -147.42    291.01 o 
   2   0   6     6814.90     6900.26    456.76 o 
   4   0   6     7991.29     9311.22    607.66 o 
   6   0   6     2095.18     2463.47    274.93 o 
   8   0   6     1509.66     2617.52    431.23 o 
  10   0   6     2348.11     3980.71    603.50 o 
  12   0   6      242.89      286.63    372.87 o 
   1   1   6     2398.37     2277.39    280.83 o 
   3   1   6     2291.77     2306.04    159.00 o 
   5   1   6     1180.04     1164.97    178.28 o 
   7   1   6      692.87      534.36    167.67 o 
   9   1   6      264.14      307.83    189.40 o 
  11   1   6       91.51      -54.88    224.91 o 
  13   1   6       19.92       53.12    294.41 o 
   0   2   6     1682.60     2449.30    229.84 o 
   2   2   6     1846.55     1651.40    131.93 o 
   4   2   6      686.61     1081.59    159.12 o 
   6   2   6      176.84      222.23    131.66 o 
   8   2   6       83.15      162.12    163.91 o 
  10   2   6      376.74      510.62    231.25 o 
  12   2   6      158.66      251.13    278.25 o 
   1   3   6     1761.83     2007.80    136.24 o 
   3   3   6     7289.08     6972.25   1261.93 o 
   5   3   6     3851.49     3638.84    230.29 o 
   7   3   6     2237.87     2004.51    255.26 o 
   9   3   6     1120.41     1335.85    271.18 o 
  11   3   6      326.20      681.62    258.55 o 
  13   3   6       65.66      125.99    261.96 o 
   0   4   6     1699.26     1553.22    256.83 o 
   2   4   6     1724.48     1883.30    151.24 o 
   4   4   6     2294.59     2870.50    616.82 o 
   6   4   6      258.27      105.29    117.98 o 
   8   4   6      432.44      514.42    193.63 o 
  10   4   6      117.70      112.84    214.57 o 
  12   4   6       14.97     -183.40    212.63 o 
   1   5   6     2232.37     1688.94    211.74 o 
   3   5   6      990.72      867.54    240.92 o 
   5   5   6      738.70      852.65    371.97 o 
   7   5   6      126.22      178.10    145.18 o 
   9   5   6      146.10      120.26    186.04 o 
  11   5   6      194.13      150.29    221.54 o 
   0   6   6     7798.06     6906.11    492.18 o 
   2   6   6     2605.85     2235.55    154.05 o 
   4   6   6     2937.57     4037.04    225.57 o 
   6   6   6     1925.03     2079.70    245.65 o 
   8   6   6      265.98       51.72    168.33 o 
  10   6   6      894.90     1325.58    292.90 o 
  12   6   6      146.14      234.56    388.73 o 
   1   7   6     1339.99     1517.46    280.33 o 
   3   7   6     3561.85     5423.96    439.33 o 
   5   7   6      590.38      624.28    255.70 o 
   7   7   6      693.51      588.97    183.09 o 
   9   7   6      196.96      248.06    289.77 o 
  11   7   6      203.95      302.14    306.08 o 
   0   8   6     4360.16     3634.49    336.21 o 
   2   8   6     5557.65     5238.53    452.15 o 
   4   8   6     2148.60     1966.12    350.49 o 
   6   8   6      647.79      644.88    273.58 o 
   8   8   6      267.18       89.62    218.15 o 
  10   8   6       84.55       12.82    251.32 o 
  12   8   6       68.68      253.34    352.18 o 
   1   9   6     3178.64     4081.68    385.13 o 
   3   9   6     2797.84     2506.54    307.20 o 
   5   9   6     2442.53     2448.07    411.33 o 
   7   9   6      520.59      665.68    267.85 o 
   9   9   6     1107.02     1083.53    401.77 o 
  11   9   6      234.68      398.06    376.13 o 
   0  10   6     2021.31     2186.07    354.66 o 
   2  10   6     2991.04     2795.65    358.70 o 
   4  10   6      576.93      652.99    164.19 o 
   6  10   6      299.91       95.80    173.05 o 
   8  10   6       19.18     -251.20    209.37 o 
  10  10   6      378.57      340.82    312.38 o 
   1  11   6     1369.18      986.48    206.46 o 
   3  11   6      680.45      852.23    186.23 o 
   5  11   6      689.06      787.88    180.14 o 
   7  11   6      320.65      302.14    231.64 o 
   9  11   6       87.58      109.07    284.15 o 
  11  11   6       41.60      -80.51    258.85 o 
   0  12   6     1131.55      984.10    190.87 o 
   2  12   6     3094.50     2646.18    259.30 o 
   4  12   6     1533.72     1324.74    222.72 o 
   6  12   6     1067.26     1425.82    368.60 o 
   8  12   6      705.71      283.48    278.87 o 
  10  12   6      167.92      -31.15    332.84 o 
  -1  13   6       60.54      253.79    206.79 o 
   1  13   6     1206.50     1909.12    270.00 o 
   3  13   6      755.63      865.84    283.59 o 
   5  13   6      670.47      382.09    168.10 o 
   7  13   6       34.32     -127.85    241.65 o 
   9  13   6      110.44      195.54    344.87 o 
  -2  14   6      622.70      424.93    234.11 o 
   0  14   6      792.83      711.11    271.00 o 
   2  14   6      579.46      456.58    236.81 o 
   4  14   6      171.48      348.78    172.38 o 
   6  14   6      291.18      298.66    277.85 o 
   8  14   6       74.33      204.31    274.82 o 
  10  14   6       65.37      108.96    355.11 o 
  -3  15   6     1313.67     1453.59    376.92 o 
  -1  15   6      121.04       82.76    183.17 o 
   1  15   6      555.65      413.09    186.13 o 
   3  15   6      928.77      860.24    227.91 o 
   5  15   6     1522.33     1369.95    271.45 o 
   7  15   6      602.00      376.81    329.35 o 
   9  15   6      294.81      400.53    346.22 o 
  -2  16   6       95.95      -81.52    183.06 o 
   0  16   6      125.22       51.28    195.88 o 
   2  16   6      228.42      122.48    178.03 o 
   4  16   6      131.52      149.74    177.52 o 
   6  16   6       56.88      -60.27    241.76 o 
   8  16   6       18.05       12.59    313.72 o 
  -3  17   6      221.28      229.05    256.83 o 
  -1  17   6      240.03       91.08    260.09 o 
   1  17   6      316.67      144.78    221.24 o 
   3  17   6      170.12       49.04    175.84 o 
   5  17   6       39.26      -15.01    196.94 o 
   7  17   6      110.45     -210.39    308.55 o 
  -4  18   6      861.08      586.07    341.27 o 
  -2  18   6     1303.94     1314.27    368.94 o 
   0  18   6     1530.48     1097.59    384.34 o 
   2  18   6      778.54      641.90    328.01 o 
   4  18   6      341.39      369.57    221.67 o 
   6  18   6       94.13      281.45    325.19 o 
  -3  19   6      134.64      -15.74    237.60 o 
  -1  19   6      253.10      315.19    302.59 o 
   1  19   6      205.57      329.92    281.68 o 
   3  19   6      128.08       88.85    207.53 o 
   5  19   6       67.52      123.50    219.66 o 
   7  19   6       25.85      -86.02    339.14 o 
  -4  20   6       17.51       33.73    301.24 o 
  -2  20   6       60.36      225.00    319.80 o 
   0  20   6      222.49       91.53    261.21 o 
   2  20   6      229.63      184.30    212.08 o 
   4  20   6        9.13      -56.39    224.64 o 
   6  20   6       29.80     -214.77    371.07 o 
  -3  21   6      301.82      -86.70    283.48 o 
  -1  21   6      447.21        2.25    330.59 o 
   1  21   6      311.47       40.14    266.27 o 
   3  21   6      336.43      458.18    287.52 o 
  -2  22   6       14.07     -105.47    272.79 o 
   0  22   6      122.66      130.66    322.05 o 
   2  22   6        2.46      -27.55    272.34 o 
   3   1   7     3926.08     4110.19    242.81 o 
   5   1   7      687.82      566.40    150.55 o 
   7   1   7      499.82      934.25    220.00 o 
   9   1   7     1033.40     1160.90    260.36 o 
  11   1   7      237.17      325.33    238.14 o 
   2   2   7     2721.10     3056.78    859.65 o 
   4   2   7     2770.81     2594.01    186.79 o 
   6   2   7     1046.76      785.37    172.10 o 
   8   2   7     1702.20     1628.69    259.86 o 
  10   2   7      790.88      912.60    267.15 o 
  12   2   7       86.14      192.88    264.90 o 
   3   3   7      721.63      636.25    143.24 o 
   5   3   7      259.60      180.04    133.38 o 
   7   3   7      583.54      576.45    193.80 o 
   9   3   7       17.04       66.22    186.66 o 
  11   3   7        8.11       33.41    298.94 o 
   0   4   7     2045.57     3448.73    311.70 o 
   2   4   7     3155.52     2714.05    359.49 o 
   4   4   7     1354.75     1597.08    166.14 o 
   6   4   7      301.01      555.72    163.93 o 
   8   4   7      686.80      638.60    211.60 o 
  10   4   7      440.20      279.65    233.82 o 
  12   4   7      122.58      276.99    297.94 o 
   1   5   7     2199.10     2256.46    259.53 o 
   3   5   7     7625.10     7353.99    450.52 o 
   5   5   7      715.54      725.83    201.95 o 
   7   5   7      920.03     1033.34    204.81 o 
   9   5   7      979.54     1229.82    380.63 o 
  11   5   7       95.97       53.52    334.86 o 
   0   6   7      129.16      716.17    232.09 o 
   2   6   7      301.01      187.11    191.16 o 
   4   6   7      245.62      181.94    204.76 o 
   6   6   7       61.41      196.33    228.60 o 
   8   6   7      280.92       61.28    229.84 o 
  10   6   7        1.60      220.51    337.23 o 
  12   6   7        0.52      296.30    404.13 o 
   1   7   7     8355.24     6307.44    497.24 o 
   3   7   7     3893.62     2621.91    313.05 o 
   5   7   7     1709.88     1657.12    354.54 o 
   7   7   7      223.25      107.05    233.44 o 
   9   7   7      342.46      305.18    258.74 o 
  11   7   7      222.44      206.11    347.23 o 
   0   8   7     1888.80     2628.77    384.12 o 
   2   8   7     3828.09     2992.42    338.13 o 
   4   8   7     1148.15     1543.21    324.74 o 
   6   8   7      979.63      765.20    263.57 o 
   8   8   7      287.59      428.76    251.88 o 
  10   8   7      334.50      428.08    310.58 o 
   1   9   7       32.80      415.38    203.19 o 
   3   9   7      139.83      -39.81    178.45 o 
   5   9   7      393.62       19.23    180.48 o 
   7   9   7       53.20      227.93    236.59 o 
   9   9   7       13.63      242.21    316.87 o 
  11   9   7        4.15       -1.57    359.38 o 
   0  10   7     1012.68      816.02    278.42 o 
   2  10   7     1772.59     1816.68    359.60 o 
   4  10   7     1691.67     1635.42    357.58 o 
   6  10   7      723.35      526.14    258.06 o 
   8  10   7      835.45     1334.51    369.39 o 
  10  10   7      307.94      244.35    354.43 o 
   1  11   7     1370.11     2166.39    417.85 o 
   3  11   7     1040.85      951.63    295.28 o 
   5  11   7      645.60     1051.15    316.87 o 
   7  11   7       35.21     -120.20    257.05 o 
   9  11   7      268.37      434.83    312.94 o 
   2  12   7       74.12      220.51    264.25 o 
   4  12   7      225.82      201.17    237.04 o 
   6  12   7       22.26     -172.16    263.01 o 
   8  12   7        0.66     -164.96    262.67 o 
  10  12   7       29.11     -110.65    307.65 o 
   1  13   7     1482.73     1665.89    400.65 o 
   3  13   7     1091.29     1332.15    390.30 o 
   5  13   7     1297.76     1474.28    381.75 o 
   7  13   7      926.50     1042.49    363.65 o 
   9  13   7      286.12       37.78    277.18 o 
   2  14   7      300.43      322.79    166.04 o 
   4  14   7      780.37      676.08    208.29 o 
   6  14   7      219.27      302.93    266.50 o 
   8  14   7      589.61      302.26    288.42 o 
   1  15   7      283.82      245.53    182.87 o 
   3  15   7       26.04      116.72    164.86 o 
   5  15   7       36.88       19.97    165.48 o 
   7  15   7       45.19      249.86    316.99 o 
   9  15   7        3.12     -107.16    323.62 o 
   0  16   7      464.35      546.60    272.12 o 
   2  16   7      231.29      239.84    189.13 o 
   4  16   7      339.22      254.58    187.56 o 
   6  16   7      581.59      169.91    321.60 o 
   8  16   7      168.40      -26.20    350.83 o 
  -1  17   7      666.75      955.12    370.40 o 
   1  17   7      747.53      633.12    223.78 o 
   3  17   7      470.30      356.07    216.79 o 
   5  17   7      236.01      -82.99    275.38 o 
   7  17   7       39.52       -9.33    276.06 o 
   0  18   7       11.85     -123.47    251.09 o 
   2  18   7       65.43      -72.65    183.10 o 
   4  18   7      194.16      212.65    213.20 o 
   6  18   7       17.34      -71.40    304.95 o 
  -1  19   7      619.11      667.26    335.88 o 
   1  19   7      904.32      625.65    342.17 o 
   3  19   7      507.74      319.63    223.93 o 
   5  19   7      253.07      198.92    342.85 o 
  -2  20   7      164.92      121.33    302.03 o 
   0  20   7      425.83      427.41    345.55 o 
   2  20   7      206.35      -16.82    232.39 o 
   4  20   7       82.64       13.80    252.67 o 
  -1  21   7       31.87      193.41    328.46 o 
   1  21   7       14.64     -135.84    269.65 o 
   3  21   7       13.67       27.86    246.37 o 
   2   0   8    12653.55    10342.91    661.63 o 
   4   0   8      836.64     1824.78    314.17 o 
   6   0   8      775.81      710.32    257.16 o 
   8   0   8     1978.87     1854.58    399.86 o 
  10   0   8      405.31      379.96    326.43 o 
  12   0   8      226.24      -90.63    426.96 o 
   1   1   8     1006.05     1852.28    264.42 o 
   3   1   8      597.02     1343.41    192.59 o 
   5   1   8      251.35       56.94    111.87 o 
   7   1   8      545.07      410.94    175.54 o 
   9   1   8      107.18      158.78    206.89 o 
  11   1   8       43.61      -46.27    246.54 o 
   2   2   8     4178.06     2932.30    204.83 o 
   4   2   8      363.80      640.72    152.11 o 
   6   2   8      114.94       16.01    129.81 o 
   8   2   8      316.50      236.50    177.85 o 
  10   2   8       40.81       34.76    230.27 o 
   1   3   8    11313.43     8713.91    606.09 o 
   3   3   8     4555.87     5147.27    378.61 o 
   5   3   8      805.48      598.18    155.36 o 
   7   3   8     1175.11     1214.44    235.24 o 
   9   3   8     1290.98     1225.82    268.93 o 
  11   3   8      246.46      531.42    406.72 o 
   2   4   8      625.21     1348.02    186.62 o 
   4   4   8      579.19      583.69    157.48 o 
   6   4   8      174.44     -120.65    201.28 o 
   8   4   8      393.42      510.51    332.39 o 
  10   4   8       74.74       16.42    344.87 o 
   1   5   8     1007.70     1925.30    357.13 o 
   3   5   8      932.95     1483.73    319.68 o 
   5   5   8      573.55      402.67    252.78 o 
   7   5   8      670.19      165.63    235.01 o 
   9   5   8      110.08        6.07    322.38 o 
  11   5   8       19.79      261.10    401.32 o 
   2   6   8     5461.53     4390.46    415.60 o 
   4   6   8     2129.02     2529.81    403.57 o 
   6   6   8     1187.18     1357.34    360.84 o 
   8   6   8     1345.14     1322.37    406.94 o 
  10   6   8      304.25      133.14    300.68 o 
   1   7   8     2294.72     2863.78    433.70 o 
   3   7   8     1151.78     1050.25    326.09 o 
   5   7   8      175.00      -98.73    184.30 o 
   7   7   8      210.17      257.39    254.92 o 
   9   7   8      253.06      563.58    378.38 o 
  11   7   8       38.70      132.57    386.37 o 
   2   8   8     1350.87     1302.80    345.88 o 
   4   8   8     1157.50     1028.21    310.46 o 
   6   8   8      442.40      358.48    240.86 o 
   8   8   8      186.48      248.62    310.24 o 
  10   8   8       64.99      -96.82    273.47 o 
   1   9   8     2587.89     3641.12    518.60 o 
   3   9   8     1555.59     1417.16    357.92 o 
   5   9   8     1423.53      928.92    338.69 o 
   7   9   8     1030.60      473.06    290.90 o 
   9   9   8      423.83      555.82    350.72 o 
   2  10   8     1136.53      983.23    314.29 o 
   4  10   8      216.23      239.06    261.44 o 
   6  10   8      326.58      202.85    245.58 o 
   8  10   8       16.29      -60.95    241.87 o 
  10  10   8       38.83      295.96    364.55 o 
   1  11   8      284.61       79.95    197.34 o 
   3  11   8       63.43      -77.25    184.30 o 
   5  11   8      258.32      249.18    259.41 o 
   7  11   8       64.73     -136.73    209.71 o 
   9  11   8      106.80      172.83    296.75 o 
   2  12   8      678.97      649.71    298.66 o 
   4  12   8     1905.94     1446.73    366.80 o 
   6  12   8      519.95      371.63    293.93 o 
   8  12   8      714.58      699.75    342.62 o 
   1  13   8     1074.79      956.35    355.89 o 
   3  13   8       94.54      173.28    247.04 o 
   5  13   8       79.84     -178.45    207.80 o 
   7  13   8       52.41      -78.38    293.82 o 
   9  13   8       93.24      167.88    301.02 o 
   2  14   8      203.49      108.40    270.21 o 
   4  14   8      281.95      286.63    244.91 o 
   6  14   8      171.71       97.27    275.94 o 
   8  14   8      128.29      -18.55    266.27 o 
   1  15   8      880.60     1042.26    358.93 o 
   3  15   8      146.03      404.92    324.29 o 
   5  15   8      146.01       64.43    248.28 o 
   7  15   8      316.58      221.41    328.79 o 
   2  16   8      318.78      120.09    303.27 o 
   4  16   8      227.04       -6.63    313.61 o 
   6  16   8       23.13     -181.83    251.54 o 
   3  17   8       96.21     -200.94    289.21 o 
   5  17   8      230.36     -157.76    301.13 o 
   2  18   8      527.24      837.84    449.11 o 
   4  18   8      282.48      361.18    365.68 o 
   3  19   8      166.10     -219.71    211.16 o 
   2  20   8      205.20      152.48    348.13 o 
   1   1   9     1649.49     1785.65    331.83 o 
   3   1   9      981.87     1096.48    197.76 o 
   5   1   9      147.87       19.31    140.57 o 
   7   1   9     1096.86     1173.30    229.13 o 
   9   1   9      262.99       70.56    202.79 o 
  11   1   9      161.42      295.28    380.86 o 
   2   2   9     2838.97     2849.65    213.19 o 
   4   2   9      712.74      589.23    179.13 o 
   6   2   9      676.77      357.54    162.41 o 
   8   2   9      802.61      394.46    311.59 o 
  10   2   9      159.21      -66.12    319.68 o 
   1   3   9      760.22     1792.95    350.61 o 
   3   3   9      300.67      963.10    289.55 o 
   5   3   9      689.84      733.60    295.28 o 
   7   3   9      126.78      -81.19    185.09 o 
   9   3   9        7.92      -66.46    253.57 o 
  11   3   9        1.55      327.22    409.53 o 
   2   4   9     1537.30     2618.31    437.98 o 
   4   4   9      376.94      662.53    255.93 o 
   6   4   9      415.00      241.42    217.81 o 
   8   4   9      407.87      685.02    345.88 o 
  10   4   9      207.75       48.58    317.66 o 
   1   5   9     2232.49     2741.44    444.61 o 
   3   5   9     1541.02     1667.91    367.14 o 
   5   5   9     1235.70      640.16    286.51 o 
   7   5   9      681.17      472.39    287.86 o 
   9   5   9      421.19      564.82    374.90 o 
   2   6   9       28.61      180.03    209.04 o 
   4   6   9        1.06      -81.75    218.60 o 
   6   6   9       88.78      -31.82    221.07 o 
   8   6   9        7.96     -313.84    258.06 o 
  10   6   9        1.22     -238.72    318.67 o 
   1   7   9     1113.48     1705.58    379.28 o 
   3   7   9     1864.77     1556.14    383.33 o 
   5   7   9     1344.84     1115.13    340.26 o 
   7   7   9     1035.01     1455.95    400.87 o 
   9   7   9      253.82      113.46    261.77 o 
   2   8   9     2097.41     2486.86    441.58 o 
   4   8   9      543.93      641.62    294.05 o 
   6   8   9      689.06      618.57    323.85 o 
   8   8   9      578.78      626.66    324.74 o 
  10   8   9      135.72       -5.62    372.42 o 
   1   9   9       69.21      177.22    228.15 o 
   3   9   9       92.77      -54.65    217.58 o 
   5   9   9      271.30       51.28    275.16 o 
   7   9   9       39.94       58.02    261.10 o 
   9   9   9        6.24      -87.48    294.38 o 
   2  10   9      506.96      532.88    281.90 o 
   4  10   9      768.15      633.97    290.67 o 
   6  10   9      528.29     -107.50    232.99 o 
   8  10   9      216.26      480.60    336.66 o 
   1  11   9      523.33     1264.57    370.62 o 
   3  11   9      487.06       91.19    243.11 o 
   5  11   9      314.26      236.47    266.27 o 
   7  11   9      602.87      605.86    307.88 o 
   9  11   9      174.35      147.98    366.12 o 
   2  12   9      200.44       89.84    267.06 o 
   4  12   9       38.44      134.26    238.27 o 
   6  12   9      142.79       -0.34    301.92 o 
   8  12   9       14.17       38.23    331.27 o 
   1  13   9      526.16      448.10    321.82 o 
   3  13   9      354.43      262.11    293.03 o 
   5  13   9      422.59      282.58    329.58 o 
   7  13   9      273.65      229.84    316.20 o 
   2  14   9      649.85     1124.01    411.89 o 
   4  14   9      440.20      370.85    343.97 o 
   6  14   9       99.47       71.40    260.65 o 
   3  15   9        1.86     -133.92    256.26 o 
   5  15   9        1.90     -153.83    271.56 o 
   7  15   9       29.13       36.10    344.54 o 
   2  16   9      465.70     1171.46    456.19 o 
   4  16   9      212.62      131.45    334.86 o 
   6  16   9       77.44      -75.79    296.63 o 
   3  17   9      397.67       72.98    347.35 o 
   5  17   9      278.85      123.02    362.86 o 
   2  18   9       47.61       84.45    370.29 o 
   4  18   9       72.54     -125.83    353.64 o 
   2   0  10     2216.23     3294.90    439.89 o 
   4   0  10      903.00      618.12    267.85 o 
   6   0  10      862.73      994.36    322.27 o 
   8   0  10      500.06      202.52    265.49 o 
   3   1  10      946.63     1213.56    224.25 o 
   5   1  10      544.78      525.12    277.18 o 
   7   1  10      528.48      676.36    308.22 o 
   9   1  10       45.75      155.51    306.75 o 
   2   2  10      701.98      844.02    277.29 o 
   4   2  10      261.61      372.76    267.96 o 
   6   2  10      546.59      916.21    321.26 o 
   8   2  10      113.11      -75.56    220.39 o 
  10   2  10       46.16      162.71    324.74 o 
   3   3  10     1203.69     1620.80    350.72 o 
   5   3  10     1143.21      624.75    288.20 o 
   7   3  10      819.65      585.39    290.34 o 
   9   3  10      240.57      192.62    302.48 o 
   2   4  10      355.06      681.65    298.77 o 
   4   4  10      282.40      129.09    257.50 o 
   6   4  10      527.52      160.91    289.44 o 
   8   4  10      178.80      227.14    295.51 o 
  10   4  10       50.96     -264.25    301.69 o 
   1   5  10      532.82      397.27    291.69 o 
   3   5  10      240.81      421.11    278.08 o 
   5   5  10      546.81      615.98    275.27 o 
   7   5  10      169.87      132.46    257.39 o 
   9   5  10      115.78      104.91    309.00 o 
   2   6  10     1784.79     2368.12    458.78 o 
   4   6  10      603.99      377.26    296.52 o 
   6   6  10     1303.94     1038.44    376.36 o 
   8   6  10      507.65      345.32    287.97 o 
   1   7  10      245.35      609.68    312.71 o 
   3   7  10      150.07      297.65    270.55 o 
   5   7  10      707.10      267.17    312.38 o 
   7   7  10      226.84      194.53    309.23 o 
   9   7  10      109.69      373.21    379.51 o 
   2   8  10      119.68      174.29    266.72 o 
   4   8  10      424.90      627.67    292.25 o 
   6   8  10      443.18      308.22    319.01 o 
   8   8  10      218.11     -222.87    296.52 o 
   1   9  10     1148.80     1015.05    346.90 o 
   3   9  10     1028.06     1169.33    395.81 o 
   5   9  10      599.54      554.81    334.08 o 
   7   9  10      642.40      499.15    332.05 o 
   2  10  10      485.05      754.85    332.84 o 
   4  10  10       39.74      108.74    279.88 o 
   6  10  10      209.70      214.32    283.03 o 
   8  10  10      185.49      380.97    364.33 o 
   3  11  10       33.07       11.02    247.27 o 
   5  11  10      206.63       52.40    293.82 o 
   7  11  10      139.28     -119.19    304.05 o 
   2  12  10      660.00      333.85    292.36 o 
   4  12  10      407.22      264.47    324.29 o 
   6  12  10      406.20      398.17    320.02 o 
   3  13  10      257.39     -109.64    301.69 o 
   5  13  10      339.98       53.41    328.79 o 
   7  13  10      118.36     -376.47    250.98 o 
   2  14  10       68.33      128.64    299.56 o 
   4  14  10      222.88      139.32    332.05 o 
   6  14  10       78.85      227.37    302.26 o 
   3  15  10      821.02      817.03    424.93 o 
   5  15  10      183.80      -14.84    305.18 o 
   2  16  10       16.17      114.92    378.16 o 
   4  16  10      118.03      -53.30    363.20 o 
   3  17  10      378.44      -20.02    382.32 o 
   3   1  11      487.20      608.33    316.54 o 
   5   1  11      824.74      538.50    300.91 o 
   2   2  11      629.07      662.87    307.20 o 
   4   2  11      665.95      702.11    324.97 o 
   6   2  11      685.97      511.97    306.53 o 
   8   2  11      243.69      782.18    370.62 o 
   3   3  11      171.34     -223.21    245.02 o 
   5   3  11       84.11      164.40    306.64 o 
   7   3  11      183.48      612.16    320.02 o 
   9   3  11        4.77     -136.96    289.77 o 
   2   4  11     1275.10     1373.76    391.76 o 
   4   4  11      631.60      317.10    300.79 o 
   6   4  11      687.16      581.12    319.68 o 
   8   4  11      169.70      -39.92    307.32 o 
   3   5  11      395.36      442.70    333.63 o 
   5   5  11      541.31      291.01    316.20 o 
   7   5  11      260.14      281.68    303.49 o 
   2   6  11      105.62      274.93    285.28 o 
   4   6  11       42.56      208.81    304.95 o 
   6   6  11       25.41       60.95    248.84 o 
   8   6  11        4.86     -183.74    314.74 o 
   3   7  11      224.83      160.12    311.59 o 
   5   7  11      473.56      601.81    332.95 o 
   7   7  11      217.97      -21.70    298.09 o 
   2   8  11      556.83       67.69    304.17 o 
   4   8  11      420.79     -222.08    298.21 o 
   6   8  11      363.89      397.38    366.69 o 
   8   8  11      302.56      143.14    360.50 o 
   3   9  11      237.41       64.43    336.21 o 
   5   9  11       14.53     -209.60    259.30 o 
   7   9  11       54.83     -188.23    271.33 o 
   2  10  11      247.08      516.47    342.51 o 
   4  10  11      147.24      -24.63    272.91 o 
   6  10  11      255.59       14.84    312.60 o 
   3  11  11      214.40      160.91    289.10 o 
   5  11  11      216.02      256.94    333.74 o 
   2  12  11       17.32     -252.89    251.99 o 
   4  12  11       20.02     -105.02    327.89 o 
   6  12  11        5.11      -97.72    292.14 o 
   3  13  11      202.59      -49.81    294.72 o 
   5  13  11      177.39      228.60    387.71 o 
   2  14  11      325.37      285.84    340.60 o 
   4  14  11      510.31      381.64    343.97 o 
   3  15  11       18.80      269.87    341.05 o 
   3   3  12      642.56      861.34    360.50 o 
   5   3  12      978.20     1317.98    405.82 o 
   4   4  12       74.58      -95.02    294.95 o 
   6   4  12      166.03       38.68    301.69 o 
   3   5  12      324.38      108.62    316.20 o 
   5   5  12      287.37      594.39    345.21 o 
   7   5  12      117.47     -115.03    318.90 o 
   4   6  12      845.82      844.81    415.60 o 
   6   6  12      492.78      156.64    333.18 o 
   3   7  12       29.48      181.26    349.37 o 
   5   7  12      256.40       43.40    336.10 o 
   4   8  12      240.87     -184.30    334.98 o 
   6   8  12       70.83      -24.18    327.56 o 
   3   9  12      420.37      731.46    363.76 o 
   5   9  12      427.89      536.71    361.96 o 
   4  10  12      172.32      171.26    302.48 o 
   3  11  12      171.47     -367.47    283.03 o 
   3   5  13      383.34      415.83    343.86 o 
   5   5  13      340.89      154.39    354.43 o 
   4   6  13       14.74      -17.54    368.94 o 
   3   7  13      417.07      239.51    392.89 o 
   4   8  13      464.75      769.02    429.43 o 
   3   9  13       41.96       -7.20    361.85 o 
                                                 
